# Supplementary material for: Genetic insights into Shewanella spp., progenitor of the blaOXA-48-like genes: a large-scale study
Source: Microb Genom. 2025 Jun 5;11(6):001417. doi: 10.1099/mgen.0.001417 (PMC12282331; doi:10.1099/mgen.0.001417)
Supplement: Uncited Supplementary Material 1. [file mgen-11-01417-s002.xlsx]

## Sheet: Table S1
NCBI_accession	closest species match	ANI (%)	OXA-48-like
GCA_016757755	Shewanella abyssi	91.2939	-
GCA_023284025	Shewanella abyssi	100	-
GCA_019457475	Shewanella acanthi	100	-
GCA_019457495	Shewanella aegiceratis	100	-
GCA_014647215	Shewanella aestuarii	100	-
GCA_023283685	Shewanella aestuarii	99.9901	-
GCA_000518445	Shewanella algae	97.9559	-
GCA_000614935	Shewanella algae	98.0995	-
GCA_000615045	Shewanella algae	98.1966	-
GCA_000947195	Shewanella algae	98.1676	-
GCA_000956365	Shewanella algae	98.1262	-
GCA_001310535	Shewanella algae	98.1151	-
GCA_001598875	Shewanella algae	98.2507	-
GCA_001858195	Shewanella algae	97.8981	-
GCA_002237105	Shewanella algae	97.7678	-
GCA_002318995	Shewanella algae	98.2134	-
GCA_002836995	Shewanella algae	98.1022	-
GCA_003024535	Shewanella algae	98.1688	-
GCA_003024575	Shewanella algae	98.2379	-
GCA_003025175	Shewanella algae	98.0643	-
GCA_003124085	Shewanella algae	97.9569	-
GCA_003427415	Shewanella algae	97.9264	-
GCA_003721455	Shewanella algae	98.2018	-
GCA_007595085	Shewanella algae	98.0183	-
GCA_007595095	Shewanella algae	98.2581	-
GCA_007595165	Shewanella algae	98.127	-
GCA_007595175	Shewanella algae	98.0719	-
GCA_007595205	Shewanella algae	98.0689	-
GCA_007595215	Shewanella algae	98.1648	-
GCA_007595325	Shewanella algae	98.1292	-
GCA_007595365	Shewanella algae	98.1518	-
GCA_007595375	Shewanella algae	97.9619	-
GCA_007595405	Shewanella algae	98.1946	-
GCA_007636355	Shewanella algae	98.1903	-
GCA_007636365	Shewanella algae	98.2134	-
GCA_007636395	Shewanella algae	98.1878	-
GCA_007636415	Shewanella algae	98.1411	-
GCA_007636455	Shewanella algae	98.0408	-
GCA_007636495	Shewanella algae	98.1673	-
GCA_007844895	Shewanella algae	98.2228	-
GCA_007860205	Shewanella algae	97.8699	-
GCA_008119825	Shewanella algae	98.1107	-
GCA_009183365	Shewanella algae	98.193	-
GCA_009730655	Shewanella algae	100	-
GCA_009846595	Shewanella algae	97.9989	-
GCA_012030025	Shewanella algae	98.1666	-
GCA_012396675	Shewanella algae	98.2284	-
GCA_014263185	Shewanella algae	98.2114	-
GCA_014444625	Shewanella algae	97.972	-
GCA_014702225	Shewanella algae	98.2041	-
GCA_017570045	Shewanella algae	98.1972	-
GCA_017570125	Shewanella algae	98.2019	-
GCA_017570225	Shewanella algae	97.9006	-
GCA_017570325	Shewanella algae	98.1662	-
GCA_017579985	Shewanella algae	98.2602	-
GCA_017580005	Shewanella algae	98.1801	-
GCA_017580015	Shewanella algae	98.1765	-
GCA_017580025	Shewanella algae	98.2052	-
GCA_017580065	Shewanella algae	98.1008	-
GCA_017580085	Shewanella algae	98.1997	-
GCA_017580095	Shewanella algae	98.193	-
GCA_017580105	Shewanella algae	98.2179	-
GCA_017580125	Shewanella algae	98.1889	-
GCA_017580145	Shewanella algae	98.1805	-
GCA_017580185	Shewanella algae	98.0613	-
GCA_017580205	Shewanella algae	97.976	-
GCA_017580215	Shewanella algae	98.0339	-
GCA_017580225	Shewanella algae	98.0543	-
GCA_017580235	Shewanella algae	98.2386	-
GCA_017580285	Shewanella algae	98.2798	-
GCA_017580295	Shewanella algae	98.1633	-
GCA_017580325	Shewanella algae	98.2143	-
GCA_017580335	Shewanella algae	98.169	-
GCA_017580345	Shewanella algae	98.0667	-
GCA_017580385	Shewanella algae	98.1064	-
GCA_017580395	Shewanella algae	97.8895	-
GCA_017580415	Shewanella algae	98.1415	-
GCA_017580425	Shewanella algae	98.1668	-
GCA_017580455	Shewanella algae	98.1673	-
GCA_017580485	Shewanella algae	98.2428	-
GCA_017580505	Shewanella algae	98.116	-
GCA_017580525	Shewanella algae	97.617	-
GCA_017580535	Shewanella algae	98.1359	-
GCA_017580565	Shewanella algae	98.1821	-
GCA_017580585	Shewanella algae	98.1949	-
GCA_017580595	Shewanella algae	98.1287	-
GCA_017580635	Shewanella algae	98.188	-
GCA_017580665	Shewanella algae	98.2237	-
GCA_017580685	Shewanella algae	98.1647	-
GCA_017580705	Shewanella algae	98.167	-
GCA_017580715	Shewanella algae	98.0316	-
GCA_018799065	Shewanella algae	98.2649	-
GCA_019264685	Shewanella algae	97.9264	-
GCA_019265005	Shewanella algae	97.9421	-
GCA_019265025	Shewanella algae	97.955	-
GCA_019265045	Shewanella algae	97.9518	-
GCA_019303235	Shewanella algae	98.1008	-
GCA_019303255	Shewanella algae	98.0007	-
GCA_019303275	Shewanella algae	98.0868	-
GCA_019303295	Shewanella algae	98.0018	-
GCA_019303305	Shewanella algae	98.1608	-
GCA_019303335	Shewanella algae	97.9638	-
GCA_019303345	Shewanella algae	98.0222	-
GCA_019303375	Shewanella algae	98.0065	-
GCA_019303385	Shewanella algae	98.0317	-
GCA_019303415	Shewanella algae	98.0007	-
GCA_019303435	Shewanella algae	98.1563	-
GCA_019303455	Shewanella algae	97.9562	-
GCA_019670525	Shewanella algae	97.9292	-
GCA_019670545	Shewanella algae	98.1965	-
GCA_019670585	Shewanella algae	98.1737	-
GCA_019670605	Shewanella algae	98.1066	-
GCA_019670625	Shewanella algae	98.2099	-
GCA_019670645	Shewanella algae	98.2462	-
GCA_019670665	Shewanella algae	98.207	-
GCA_019670685	Shewanella algae	98.2368	-
GCA_021440145	Shewanella algae	98.1816	-
GCA_021440725	Shewanella algae	98.3407	-
GCA_021440805	Shewanella algae	98.01	-
GCA_021441365	Shewanella algae	98.2526	-
GCA_023283525	Shewanella algae	98.0919	-
GCA_023702245	Shewanella algae	98.2252	-
GCA_025398225	Shewanella algae	98.1279	-
GCA_025643615	Shewanella algae	97.955	-
GCA_026013945	Shewanella algae	98.1517	-
GCA_028594625	Shewanella algae	98.2046	-
GCA_028823715	Shewanella algae	98.2278	-
GCA_029750625	Shewanella algae	98.1555	-
GCA_029750645	Shewanella algae	98.014	-
GCA_029750665	Shewanella algae	98.0354	-
GCA_029750685	Shewanella algae	98.1736	-
GCA_029771985	Shewanella algae	98.0256	-
GCA_030264795	Shewanella algae	98.1233	-
GCA_030436035	Shewanella algae	98.1776	-
GCA_030646225	Shewanella algae	98.2163	-
GCA_900457125	Shewanella algae	97.9883	-
GCA_014648035	Shewanella algicola	100	-
GCA_023283725	Shewanella algicola	99.9839	-
GCA_947488315	Shewanella algicola	98.7692	-
GCA_003605125	Shewanella algidipiscicola	98.6447	-
GCA_019655175	Shewanella algidipiscicola	98.5902	-
GCA_900380485	Shewanella algidipiscicola	100	-
GCA_019457575	Shewanella alkalitolerans	100	-
GCA_000015245	Shewanella amazonensis	100	-
GCA_000832025	Shewanella aquimarina	95.5836	-
GCA_022398425	Shewanella aquimarina	95.1624	-
GCA_022398495	Shewanella aquimarina	97.5375	-
GCA_023349185	Shewanella aquimarina	100	-
GCA_003966265	Shewanella atlantica	100	-
GCA_947501225	Shewanella atlantica	84.0723	-
GCA_017354945	Shewanella avicenniae	100	-
GCA_016774375	Shewanella azerbaijanica	100	-
GCA_000015845	Shewanella baltica	96.5888	OXA-924-like
GCA_000017325	Shewanella baltica	97.2469	OXA-924-like
GCA_000018765	Shewanella baltica	99.9187	OXA-924-like
GCA_000021665	Shewanella baltica	96.9801	OXA-924-like
GCA_000147735	Shewanella baltica	96.7887	OXA-924-like
GCA_000178875	Shewanella baltica	100	OXA-924-like
GCA_000179535	Shewanella baltica	96.7872	OXA-924-like
GCA_000215895	Shewanella baltica	96.652	OXA-924-like
GCA_000231345	Shewanella baltica	99.159	OXA-924-like
GCA_001620325	Shewanella baltica	96.7418	OXA-924-like
GCA_001887095	Shewanella baltica	96.9135	OXA-924-like
GCA_003030925	Shewanella baltica	96.8122	OXA-924-like
GCA_003052765	Shewanella baltica	96.4774	OXA-924-like
GCA_003516645	Shewanella baltica	97.3002	OXA-924-like
GCA_006494715	Shewanella baltica	79.1573	-
GCA_017635155	Shewanella baltica	97.506	OXA-924-like
GCA_020447145	Shewanella baltica	96.7133	OXA-924-like
GCA_022690845	Shewanella baltica	96.4	OXA-924-like
GCA_024803605	Shewanella baltica	96.9162	OXA-924-like
GCA_024998875	Shewanella baltica	96.7944	OXA-924-like
GCA_024998885	Shewanella baltica	96.7799	OXA-924-like
GCA_024998925	Shewanella baltica	96.9123	OXA-924-like
GCA_024998945	Shewanella baltica	96.8226	OXA-924-like
GCA_024998965	Shewanella baltica	96.95	OXA-924-like
GCA_024998985	Shewanella baltica	96.783	OXA-924-like
GCA_024998995	Shewanella baltica	96.816	OXA-924-like
GCA_024999025	Shewanella baltica	96.9723	OXA-924-like
GCA_024999045	Shewanella baltica	96.9488	OXA-924-like
GCA_024999065	Shewanella baltica	96.9527	OXA-924-like
GCA_024999075	Shewanella baltica	96.7781	OXA-924-like
GCA_024999105	Shewanella baltica	96.9352	OXA-924-like
GCA_024999125	Shewanella baltica	96.9493	OXA-924-like
GCA_024999145	Shewanella baltica	96.7011	OXA-924-like
GCA_024999165	Shewanella baltica	96.7055	OXA-924-like
GCA_024999175	Shewanella baltica	96.8229	OXA-924-like
GCA_024999205	Shewanella baltica	96.4929	OXA-924-like
GCA_024999215	Shewanella baltica	96.7085	OXA-924-like
GCA_024999245	Shewanella baltica	96.9241	OXA-924-like
GCA_024999325	Shewanella baltica	96.967	OXA-924-like
GCA_024999355	Shewanella baltica	96.9234	OXA-924-like
GCA_024999375	Shewanella baltica	96.6679	OXA-924-like
GCA_024999425	Shewanella baltica	96.7862	OXA-924-like
GCA_024999505	Shewanella baltica	96.9401	OXA-924-like
GCA_024999515	Shewanella baltica	96.7128	OXA-924-like
GCA_024999565	Shewanella baltica	96.8313	OXA-924-like
GCA_024999605	Shewanella baltica	96.9764	OXA-924-like
GCA_024999685	Shewanella baltica	96.7384	OXA-924-like
GCA_024999695	Shewanella baltica	96.8246	OXA-924-like
GCA_024999715	Shewanella baltica	96.9612	OXA-924-like
GCA_024999765	Shewanella baltica	96.7037	OXA-924-like
GCA_024999785	Shewanella baltica	96.8899	OXA-924-like
GCA_025919655	Shewanella baltica	96.8854	OXA-924-like
GCA_026802235	Shewanella baltica	96.8686	OXA-924-like
GCA_027448925	Shewanella baltica	84.7991	OXA-731-like
GCA_900456975	Shewanella baltica	97.0539	-
GCA_900636855	Shewanella baltica	96.7855	OXA-924-like
GCA_937919145	Shewanella baltica	96.9902	-
GCA_947072605	Shewanella baltica	77.5615	-
GCA_949794895	Shewanella baltica	96.7178	OXA-924-like
GCA_023283885	Shewanella basaltis	100	-
GCA_000172075	Shewanella benthica	96.2512	-
GCA_002732765	Shewanella benthica	93.8347	-
GCA_004566245	Shewanella benthica	89.4953	-
GCA_013214165	Shewanella benthica	90.3129	-
GCA_015069875	Shewanella benthica	93.6087	-
GCA_016764815	Shewanella benthica	93.352	-
GCA_022968875	Shewanella benthica	93.8173	-
GCA_023284085	Shewanella benthica	93.6526	-
GCA_900476435	Shewanella benthica	100	-
GCA_002157365	Shewanella bicestrii	96.4098	OXA-535-like
GCA_002216875	Shewanella bicestrii	100	OXA-535
GCA_029835735	Shewanella bicestrii	95.6231	OXA-436-like
GCA_029843705	Shewanella bicestrii	96.1668	OXA-731-like
GCA_900636665	Shewanella bicestrii	96.786	OXA-731-like
GCA_003966225	Shewanella canadensis	100	-
GCA_004195335	Shewanella canadensis	89.1438	-
GCA_002777975	Shewanella carassii	98.5026	-
GCA_014644375	Shewanella carassii	98.4938	-
GCA_019670705	Shewanella carassii	100	-
GCA_002836945	Shewanella chilikensis	100	-
GCA_003217175	Shewanella chilikensis	99.9673	-
GCA_003517635	Shewanella chilikensis	98.8503	-
GCA_011106835	Shewanella chilikensis	98.7372	-
GCA_014651975	Shewanella chilikensis	99.9748	-
GCA_020054885	Shewanella chilikensis	98.7407	-
GCA_020171585	Shewanella chilikensis	98.9463	-
GCA_020524785	Shewanella chilikensis	98.8579	-
GCA_021440265	Shewanella chilikensis	98.7209	-
GCA_021440925	Shewanella chilikensis	96.0473	-
GCA_023283465	Shewanella chilikensis	98.4543	-
GCA_023283475	Shewanella chilikensis	99.9631	-
GCA_000518705	Shewanella colwelliana	98.9119	-
GCA_001735525	Shewanella colwelliana	100	-
GCA_019654935	Shewanella colwelliana	99.0929	-
GCA_019655395	Shewanella colwelliana	98.5864	-
GCA_027213865	Shewanella colwelliana	96.2723	-
GCA_003353085	Shewanella corallii	96.2055	-
GCA_021462595	Shewanella corallii	81.8803	-
GCA_021462625	Shewanella corallii	81.5984	-
GCA_023349125	Shewanella corallii	100	-
GCA_024363255	Shewanella corallii	79.4417	-
GCA_017354925	Shewanella cyperi	100	-
GCA_017354985	Shewanella cyperi	97.6877	-
GCA_000485795	Shewanella decolorationis	97.6824	OXA-731-like
GCA_004354305	Shewanella decolorationis	100	OXA-731-like
GCA_007923045	Shewanella decolorationis	97.4683	OXA-731-like
GCA_030160495	Shewanella decolorationis	97.6609	OXA-731-like
GCA_000013765	Shewanella denitrificans	100	-
GCA_014163735	Shewanella denitrificans	86.2441	-
GCA_018394335	Shewanella dokdonensis	99.9357	-
GCA_023283565	Shewanella dokdonensis	100	-
GCA_001957135	Shewanella donghaensis	83.5011	-
GCA_002873135	Shewanella donghaensis	83.5935	-
GCA_002873635	Shewanella donghaensis	83.6451	-
GCA_002874355	Shewanella donghaensis	83.6934	-
GCA_002874545	Shewanella donghaensis	83.7999	-
GCA_007567505	Shewanella donghaensis	100	-
GCA_030547195	Shewanella donghaensis	83.6544	-
GCA_030547465	Shewanella donghaensis	83.6931	-
GCA_030548015	Shewanella donghaensis	83.5434	-
GCA_030548765	Shewanella donghaensis	83.7879	-
GCA_002873615	Shewanella electrodiphila	98.1927	-
GCA_003353675	Shewanella electrodiphila	98.5432	-
GCA_020806285	Shewanella electrodiphila	97.9043	-
GCA_023283985	Shewanella electrodiphila	100	-
GCA_030547645	Shewanella electrodiphila	97.9784	-
GCA_030548905	Shewanella electrodiphila	97.9911	-
GCA_030548925	Shewanella electrodiphila	98.0697	-
GCA_001957125	Shewanella eurypsychrophilus	81.3499	-
GCA_007004545	Shewanella eurypsychrophilus	100	-
GCA_009372175	Shewanella eurypsychrophilus	99.9979	-
GCA_000518605	Shewanella fidelis	100	-
GCA_003112715	Shewanella fidelis	97.1137	-
GCA_004342405	Shewanella fodinae	100	-
GCA_014651955	Shewanella fodinae	97.1062	-
GCA_017368415	Shewanella fodinae	97.5224	-
GCA_021206475	Shewanella fodinae	96.6048	-
GCA_023349145	Shewanella fodinae	97.0751	-
GCA_030445565	Shewanella fodinae	97.5076	-
GCA_000014705	Shewanella frigidimarina	100	-
GCA_001529365	Shewanella frigidimarina	96.3308	-
GCA_002836315	Shewanella frigidimarina	93.8581	-
GCA_002836795	Shewanella frigidimarina	98.479	-
GCA_003500745	Shewanella frigidimarina	98.2829	-
GCA_003797125	Shewanella frigidimarina	97.9976	-
GCA_003797845	Shewanella frigidimarina	98.2635	-
GCA_010092445	Shewanella frigidimarina	93.8533	-
GCA_014163715	Shewanella frigidimarina	93.8134	-
GCA_014164055	Shewanella frigidimarina	98.2687	-
GCA_014164215	Shewanella frigidimarina	98.1777	-
GCA_014164505	Shewanella frigidimarina	92.8201	-
GCA_014596695	Shewanella frigidimarina	93.6229	-
GCA_023284065	Shewanella gaetbuli	100	-
GCA_014647855	Shewanella gelidii	100	-
GCA_023283645	Shewanella gelidii	99.9921	-
GCA_947503555	Shewanella gelidii	78.7586	-
GCA_002836075	Shewanella gelidimarina	94.7334	-
GCA_002836135	Shewanella gelidimarina	94.8204	-
GCA_002836205	Shewanella gelidimarina	94.7532	-
GCA_002836615	Shewanella gelidimarina	94.7931	-
GCA_023283945	Shewanella gelidimarina	100	-
GCA_020511155	Shewanella glacialimarina	100	-
GCA_021513195	Shewanella glacialimarina	88.1834	-
GCA_019655235	Shewanella glacialipiscicola	98.3498	-
GCA_023283485	Shewanella glacialipiscicola	98.3298	-
GCA_025653605	Shewanella glacialipiscicola	100	-
GCA_025653895	Shewanella glacialipiscicola	99.9984	-
GCA_030161835	Shewanella glacialipiscicola	98.2224	-
GCA_002783505	Shewanella hafniensis	86.1129	OXA-900-like
GCA_002838165	Shewanella hafniensis	97.4133	-
GCA_019599085	Shewanella hafniensis	97.1266	-
GCA_019655335	Shewanella hafniensis	100	-
GCA_023283585	Shewanella hafniensis	99.9565	-
GCA_024197625	Shewanella hafniensis	85.2194	OXA-731-like
GCA_000019185	Shewanella halifaxensis	100	-
GCA_007636505	Shewanella halotolerans	97.2279	-
GCA_019457535	Shewanella halotolerans	100	-
GCA_007197645	Shewanella hanedai	100	-
GCA_014647575	Shewanella hanedai	99.9886	-
GCA_027571385	Shewanella hanedai	85.3208	-
GCA_913058445	Shewanella hanedai	97.6028	-
GCA_947038125	Shewanella hanedai	98.4334	-
GCA_947039885	Shewanella hanedai	98.4185	-
GCA_025370255	Shewanella holmiensis	100	-
GCA_030731885	Shewanella holmiensis	98.5471	-
GCA_000813075	Shewanella indica	99.0652	-
GCA_001870495	Shewanella indica	99.1008	-
GCA_002836975	Shewanella indica	98.0223	-
GCA_007636515	Shewanella indica	99.0497	-
GCA_010214955	Shewanella indica	99.5458	-
GCA_014652115	Shewanella indica	98.0506	-
GCA_018799045	Shewanella indica	98.0413	-
GCA_019670565	Shewanella indica	99.234	-
GCA_020524375	Shewanella indica	98.4882	-
GCA_021394275	Shewanella indica	100	-
GCA_021440935	Shewanella indica	98.7663	-
GCA_023721875	Shewanella indica	98.6487	-
GCA_009831655	Shewanella insulae	97.5842	-
GCA_022398295	Shewanella insulae	97.1172	-
GCA_022398355	Shewanella insulae	97.0668	-
GCA_022398395	Shewanella insulae	97.1185	-
GCA_947501675	Shewanella insulae	100	-
GCA_009647595	Shewanella intestini	99.9914	-
GCA_018221465	Shewanella intestini	100	-
GCA_014641855	Shewanella inventionis	98.8998	-
GCA_019931735	Shewanella inventionis	100	-
GCA_023283595	Shewanella inventionis	98.9284	-
GCA_001401775	Shewanella japonica	98.4929	-
GCA_001675935	Shewanella japonica	97.9087	-
GCA_002075795	Shewanella japonica	100	-
GCA_003605145	Shewanella japonica	98.7632	-
GCA_014840975	Shewanella japonica	98.7253	-
GCA_018100775	Shewanella japonica	97.9515	-
GCA_947498115	Shewanella japonica	98.5649	-
GCA_018596335	Shewanella jiangmenensis	100	-
GCA_019654975	Shewanella kaireitica	91.998	-
GCA_023284045	Shewanella kaireitica	100	-
GCA_024685805	Shewanella kaireitica	88.9049	-
GCA_028223395	Shewanella kaireitica	82.134	-
GCA_003957745	Shewanella khirikhana	100	-
GCA_022484835	Shewanella khirikhana	95.5943	-
GCA_009828585	Shewanella litoralis	99.9737	-
GCA_014648335	Shewanella litoralis	100	-
GCA_016834455	Shewanella litorisediminis	100	-
GCA_023349165	Shewanella litorisediminis	99.9994	-
GCA_003855395	Shewanella livingstonensis	100	-
GCA_000016065	Shewanella loihica	100	-
GCA_021412565	Shewanella loihica	80.1016	-
GCA_000753795	Shewanella mangrovi	100	-
GCA_022321485	Shewanella mangrovi	81.4281	-
GCA_022321525	Shewanella mangrovi	81.4224	-
GCA_022394905	Shewanella mangrovi	81.4682	-
GCA_023100645	Shewanella mangrovi	81.4224	-
GCA_000203935	Shewanella mangrovisoli	95.8313	OXA-535-like
GCA_002196695	Shewanella mangrovisoli	96.0671	OXA-436-like
GCA_019457435	Shewanella mangrovisoli	96.5123	OXA-731-like
GCA_019457635	Shewanella mangrovisoli	100	OXA-731-like
GCA_023475885	Shewanella mangrovisoli	95.9511	OXA-535-like
GCA_023476025	Shewanella mangrovisoli	95.976	OXA-535-like
GCA_000614975	Shewanella marina	100	-
GCA_023283845	Shewanella marinintestina	100	-
GCA_000773485	Shewanella marisflavi	98.2443	-
GCA_002215585	Shewanella marisflavi	100	-
GCA_006494755	Shewanella marisflavi	98.1575	-
GCA_023283925	Shewanella marisflavi	98.2194	-
GCA_004295345	Shewanella maritima	100	-
GCA_012263345	Shewanella maritima	98.2322	-
GCA_019457515	Shewanella mesophila	100	-
GCA_022398315	Shewanella mesophila	80.5788	-
GCA_022108895	Shewanella metallivivens	99.9555	-
GCA_028750675	Shewanella metallivivens	100	-
GCA_003028295	Shewanella morhuae	100	-
GCA_019655375	Shewanella morhuae	98.4112	-
GCA_900156405	Shewanella morhuae	98.4138	-
GCA_900457045	Shewanella morhuae	98.4808	-
GCA_019457885	Shewanella nanhaiensis	100	-
GCA_009663145	Shewanella olleyana	90.0082	-
GCA_019654955	Shewanella olleyana	85.39	-
GCA_023283825	Shewanella olleyana	100	-
GCA_030252245	Shewanella olleyana	85.3248	-
GCA_947493515	Shewanella olleyana	85.3846	-
GCA_000519065	Shewanella oncorhynchi	97.4782	-
GCA_002966515	Shewanella oncorhynchi	97.5292	OXA-900-like
GCA_003315425	Shewanella oncorhynchi	97.4123	OXA-900-like
GCA_003486485	Shewanella oncorhynchi	97.3975	OXA-900-like
GCA_012584455	Shewanella oncorhynchi	100	OXA-900-like
GCA_013248875	Shewanella oncorhynchi	97.6705	OXA-900-like
GCA_013283205	Shewanella oncorhynchi	97.5746	OXA-900-like
GCA_015767295	Shewanella oncorhynchi	97.6808	OXA-900-like
GCA_016406305	Shewanella oncorhynchi	85.0249	OXA-731-like
GCA_017988935	Shewanella oncorhynchi	97.378	OXA-900-like
GCA_017999035	Shewanella oncorhynchi	97.6902	OXA-900-like
GCA_018005685	Shewanella oncorhynchi	98.6597	OXA-900-like
GCA_018224605	Shewanella oncorhynchi	97.4518	OXA-900-like
GCA_019345515	Shewanella oncorhynchi	97.725	OXA-900-like
GCA_019345585	Shewanella oncorhynchi	97.6627	OXA-900-like
GCA_019345615	Shewanella oncorhynchi	97.6415	OXA-900-like
GCA_025653355	Shewanella oncorhynchi	97.5026	OXA-900-like
GCA_025653365	Shewanella oncorhynchi	97.3593	OXA-900-like
GCA_025653375	Shewanella oncorhynchi	97.3641	OXA-900-like
GCA_025653395	Shewanella oncorhynchi	97.5754	OXA-900-like
GCA_025653415	Shewanella oncorhynchi	97.2839	OXA-900-like
GCA_025653535	Shewanella oncorhynchi	97.6275	OXA-900-like
GCA_025653545	Shewanella oncorhynchi	97.287	OXA-900-like
GCA_025653595	Shewanella oncorhynchi	97.2269	OXA-900-like
GCA_025653705	Shewanella oncorhynchi	97.3274	OXA-900-like
GCA_025653725	Shewanella oncorhynchi	97.373	OXA-900-like
GCA_025653775	Shewanella oncorhynchi	97.2299	OXA-900-like
GCA_025653795	Shewanella oncorhynchi	97.6435	OXA-900-like
GCA_025653905	Shewanella oncorhynchi	97.3944	OXA-900-like
GCA_025653925	Shewanella oncorhynchi	97.5937	OXA-900-like
GCA_025653985	Shewanella oncorhynchi	97.5296	OXA-900-like
GCA_025654015	Shewanella oncorhynchi	97.59	OXA-900-like
GCA_025654025	Shewanella oncorhynchi	97.5029	OXA-900-like
GCA_025654095	Shewanella oncorhynchi	97.3008	OXA-900-like
GCA_025654105	Shewanella oncorhynchi	97.3985	OXA-900-like
GCA_025654175	Shewanella oncorhynchi	97.419	OXA-900-like
GCA_025654235	Shewanella oncorhynchi	97.5094	OXA-900-like
GCA_025654245	Shewanella oncorhynchi	97.4788	OXA-900-like
GCA_025654295	Shewanella oncorhynchi	97.449	OXA-900-like
GCA_025654335	Shewanella oncorhynchi	97.565	OXA-900-like
GCA_025654415	Shewanella oncorhynchi	97.5991	OXA-900-like
GCA_025654455	Shewanella oncorhynchi	97.4003	OXA-900-like
GCA_025654465	Shewanella oncorhynchi	97.2185	OXA-900-like
GCA_025654545	Shewanella oncorhynchi	97.5037	OXA-900-like
GCA_027446135	Shewanella oncorhynchi	84.1905	OXA-731-like
GCA_030848765	Shewanella oncorhynchi	97.4964	OXA-900-like
GCA_937871465	Shewanella oncorhynchi	98.3655	OXA-900-like
GCA_947060975	Shewanella oncorhynchi	97.912	-
GCA_000146165	Shewanella oneidensis	100	OXA-54
GCA_013267215	Shewanella oneidensis	99.992	OXA-54-like
GCA_022410515	Shewanella oneidensis	94.4179	OXA-514-like
GCA_000018285	Shewanella pealeana	100	-
GCA_019655035	Shewanella pealeana	87.6317	-
GCA_019655055	Shewanella pealeana	87.5844	-
GCA_947497935	Shewanella pealeana	87.8407	-
GCA_000014885	Shewanella piezotolerans	100	-
GCA_023161665	Shewanella pneumatophori	92.7054	-
GCA_023283895	Shewanella pneumatophori	100	-
GCA_005234075	Shewanella polaris	97.7838	-
GCA_006385555	Shewanella polaris	100	-
GCA_023283765	Shewanella profunda	100	-
GCA_002836275	Shewanella psychromarinicola	98.289	-
GCA_003797165	Shewanella psychromarinicola	99.9935	-
GCA_003855155	Shewanella psychromarinicola	100	-
GCA_023283865	Shewanella psychromarinicola	99.9985	-
GCA_002005305	Shewanella psychrophila	100	-
GCA_007197555	Shewanella psychropiezotolerans	100	-
GCA_009377275	Shewanella psychropiezotolerans	99.3859	-
GCA_019457595	Shewanella psychrotolerans	100	-
GCA_000015185	Shewanella putrefaciens	98.506	OXA-900-like
GCA_000615005	Shewanella putrefaciens	98.6652	OXA-900-like
GCA_001591325	Shewanella putrefaciens	98.6301	OXA-900-like
GCA_003044255	Shewanella putrefaciens	98.6136	OXA-900-like
GCA_009730575	Shewanella putrefaciens	98.5125	OXA-900-like
GCA_014647555	Shewanella putrefaciens	98.6177	OXA-900-like
GCA_016406325	Shewanella putrefaciens	98.638	OXA-900-like
GCA_017068195	Shewanella putrefaciens	98.619	OXA-900-like
GCA_019599125	Shewanella putrefaciens	98.6388	OXA-900-like
GCA_020216695	Shewanella putrefaciens	98.6625	OXA-900-like
GCA_023155385	Shewanella putrefaciens	98.5669	OXA-900-like
GCA_023155395	Shewanella putrefaciens	98.5954	OXA-900-like
GCA_023155445	Shewanella putrefaciens	98.5074	OXA-900-like
GCA_023155465	Shewanella putrefaciens	98.5732	OXA-900-like
GCA_023155535	Shewanella putrefaciens	98.5465	OXA-900-like
GCA_023155625	Shewanella putrefaciens	98.5676	OXA-900-like
GCA_023159095	Shewanella putrefaciens	98.5348	OXA-900-like
GCA_023159115	Shewanella putrefaciens	98.5519	OXA-900-like
GCA_023159135	Shewanella putrefaciens	98.4817	OXA-900-like
GCA_025397935	Shewanella putrefaciens	98.6158	OXA-900-like
GCA_025402875	Shewanella putrefaciens	100	OXA-900-like
GCA_900457065	Shewanella putrefaciens	98.4879	OXA-900-like
GCA_902726625	Shewanella putrefaciens	98.9721	-
GCA_902728295	Shewanella putrefaciens	98.3727	OXA-900-like
GCA_019457655	Shewanella rhizosphaerae	100	-
GCA_019655015	Shewanella sairae	100	-
GCA_023283535	Shewanella sairae	99.9283	-
GCA_012911865	Shewanella salipaludis	100	-
GCA_021412365	Shewanella salipaludis	96.297	-
GCA_014648295	Shewanella saliphila	100	-
GCA_023283695	Shewanella saliphila	99.9884	-
GCA_025398315	Shewanella saliphila	92.9086	-
GCA_016765635	Shewanella schlegeliana	99.981	-
GCA_019654915	Shewanella schlegeliana	87.7805	-
GCA_019654995	Shewanella schlegeliana	100	-
GCA_022398325	Shewanella schlegeliana	88.6007	-
GCA_023283605	Shewanella schlegeliana	99.985	-
GCA_017354965	Shewanella sedimentimangrovi	100	-
GCA_000018025	Shewanella sediminis	100	-
GCA_000014685	Shewanella seohaensis	95.5139	OXA-436-like
GCA_003129585	Shewanella seohaensis	96.6935	OXA-436-like
GCA_023283775	Shewanella seohaensis	100	OXA-436-like
GCA_025449215	Shewanella seohaensis	99.7713	OXA-436-like
GCA_943914965	Shewanella seohaensis	96.9621	OXA-535-like
GCA_000217915	Shewanella septentrionalis	85.2454	-
GCA_025370265	Shewanella septentrionalis	100	OXA-924-like
GCA_030146265	Shewanella septentrionalis	96.055	-
GCA_022321555	Shewanella shenzhenensis	100	-
GCA_022662275	Shewanella shenzhenensis	100	-
GCA_019457555	Shewanella spartinae	100	-
GCA_011765625	Shewanella subflava	80.9975	-
GCA_025971955	Shewanella subflava	100	-
GCA_021462545	Shewanella submarina	81.8172	-
GCA_021462555	Shewanella submarina	81.6091	-
GCA_023283805	Shewanella submarina	100	-
GCA_023284005	Shewanella surugensis	100	-
GCA_947491715	Shewanella surugensis	80.6366	-
GCA_947495455	Shewanella surugensis	80.2081	-
GCA_947501665	Shewanella surugensis	80.5944	-
GCA_014648315	Shewanella ulleungensis	100	-
GCA_023283965	Shewanella ulleungensis	99.9901	-
GCA_002770875	Shewanella vesiculosa	98.5336	-
GCA_002783895	Shewanella vesiculosa	98.5109	-
GCA_002784445	Shewanella vesiculosa	98.4878	-
GCA_002789495	Shewanella vesiculosa	98.5384	-
GCA_003797885	Shewanella vesiculosa	100	-
GCA_009993165	Shewanella vesiculosa	98.508	-
GCA_009993825	Shewanella vesiculosa	98.5443	-
GCA_009993915	Shewanella vesiculosa	98.5326	-
GCA_009994065	Shewanella vesiculosa	98.5499	-
GCA_009994185	Shewanella vesiculosa	98.5381	-
GCA_009994365	Shewanella vesiculosa	98.5212	-
GCA_009994445	Shewanella vesiculosa	98.5396	-
GCA_009994665	Shewanella vesiculosa	98.5594	-
GCA_014163775	Shewanella vesiculosa	98.5701	-
GCA_014163845	Shewanella vesiculosa	98.5374	-
GCA_014164185	Shewanella vesiculosa	98.5228	-
GCA_014164545	Shewanella vesiculosa	98.5334	-
GCA_021560015	Shewanella vesiculosa	99.9659	-
GCA_000091325	Shewanella violacea	100	-
GCA_000518805	Shewanella waksmanii	100	-
GCA_013394145	Shewanella waksmanii	97.7935	-
GCA_000019525	Shewanella woodyi	100	-
GCA_013248905	Shewanella woodyi	79.8129	-
GCA_900079515	Shewanella woodyi	97.9326	-
GCA_000282755	Shewanella xiamenensis	97.2726	OXA-515-like
GCA_000712635	Shewanella xiamenensis	97.389	OXA-1039-like
GCA_000798835	Shewanella xiamenensis	97.2996	OXA-515-like
GCA_001308045	Shewanella xiamenensis	97.0553	OXA-1039-like
GCA_001723195	Shewanella xiamenensis	97.1701	OXA-416
GCA_002074855	Shewanella xiamenensis	97.2373	OXA-416
GCA_002209245	Shewanella xiamenensis	97.1499	OXA-252
GCA_002738015	Shewanella xiamenensis	97.4572	OXA-538
GCA_003130545	Shewanella xiamenensis	97.429	OXA-515-like
GCA_003241225	Shewanella xiamenensis	97.5981	OXA-1039-like
GCA_006385735	Shewanella xiamenensis	97.1927	OXA-252
GCA_006385775	Shewanella xiamenensis	97.2076	OXA-252
GCA_007595225	Shewanella xiamenensis	97.4433	OXA-416-like
GCA_007595265	Shewanella xiamenensis	97.4688	OXA-416-like
GCA_007595275	Shewanella xiamenensis	97.4996	OXA-416-like
GCA_007595285	Shewanella xiamenensis	97.5674	OXA-894-like
GCA_007595335	Shewanella xiamenensis	97.4146	OXA-416-like
GCA_007636465	Shewanella xiamenensis	97.4554	OXA-416-like
GCA_012490345	Shewanella xiamenensis	97.4911	OXA-894-like
GCA_012490465	Shewanella xiamenensis	97.4418	OXA-515-like
GCA_012490605	Shewanella xiamenensis	97.5906	OXA-547
GCA_012843185	Shewanella xiamenensis	97.3818	OXA-48-like
GCA_013307415	Shewanella xiamenensis	97.3727	OXA-515-like
GCA_014647135	Shewanella xiamenensis	97.3591	OXA-1039-like
GCA_016859145	Shewanella xiamenensis	97.492	OXA-547
GCA_019266125	Shewanella xiamenensis	97.5126	OXA-547
GCA_019266205	Shewanella xiamenensis	99.569	OXA-1039-like
GCA_019973655	Shewanella xiamenensis	97.2005	OXA-48-like
GCA_021209245	Shewanella xiamenensis	97.1546	OXA-181
GCA_021209305	Shewanella xiamenensis	97.1322	OXA-181
GCA_022453805	Shewanella xiamenensis	97.2673	OXA-515-like
GCA_022557375	Shewanella xiamenensis	97.5149	OXA-1039-like
GCA_023283665	Shewanella xiamenensis	97.3482	OXA-1039-like
GCA_023475945	Shewanella xiamenensis	97.5903	OXA-204
GCA_023476085	Shewanella xiamenensis	97.5385	OXA-538-like,OXA-204
GCA_024655725	Shewanella xiamenensis	96.8568	OXA-1039-like
GCA_024971755	Shewanella xiamenensis	100	OXA-1039-like
GCA_024972795	Shewanella xiamenensis	97.2135	OXA-48-like
GCA_025397475	Shewanella xiamenensis	97.3645	OXA-48-like
GCA_025397555	Shewanella xiamenensis	97.6844	OXA-181
GCA_025397565	Shewanella xiamenensis	97.4821	OXA-515-like
GCA_025397615	Shewanella xiamenensis	99.9907	OXA-1039-like
GCA_025397625	Shewanella xiamenensis	97.6721	OXA-181
GCA_025998315	Shewanella xiamenensis	97.097	OXA-181
GCA_026012575	Shewanella xiamenensis	97.1268	OXA-181
GCA_029719425	Shewanella xiamenensis	97.5722	OXA-894
GCA_029839545	Shewanella xiamenensis	97.5348	OXA-199
GCA_029843345	Shewanella xiamenensis	97.4134	OXA-515-like
GCA_030008365	Shewanella xiamenensis	97.0509	OXA-1039-like
GCA_030008375	Shewanella xiamenensis	97.0794	OXA-1039-like
GCA_030008385	Shewanella xiamenensis	97.105	OXA-1039-like
GCA_030008455	Shewanella xiamenensis	97.0634	OXA-1039-like
GCA_030008475	Shewanella xiamenensis	97.4208	OXA-416-like
GCA_030008495	Shewanella xiamenensis	96.989	OXA-1039-like
GCA_030008505	Shewanella xiamenensis	97.0182	OXA-1039-like
GCA_030008515	Shewanella xiamenensis	97.0192	OXA-1039-like
GCA_030008575	Shewanella xiamenensis	97.051	OXA-1039-like
GCA_030008595	Shewanella xiamenensis	97.0436	OXA-1039-like
GCA_030008605	Shewanella xiamenensis	97.0553	OXA-1039-like
GCA_030008615	Shewanella xiamenensis	97.0438	OXA-1039-like
GCA_030012545	Shewanella xiamenensis	96.8961	OXA-1039-like
GCA_030281045	Shewanella xiamenensis	97.5159	OXA-894-like
GCA_030450775	Shewanella xiamenensis	97.3542	OXA-48-like
GCA_030450925	Shewanella xiamenensis	97.3417	OXA-48-like
GCA_943914135	Shewanella xiamenensis	97.3706	-
GCA_945952185	Shewanella xiamenensis	97.0128	OXA-1039-like
GCA_945957515	Shewanella xiamenensis	97.1317	OXA-1039-like
GCA_018223345	Shewanella yunxiaonensis	100	-
GCA_029167175	Shewanella yunxiaonensis	98.8246	-
GCA_019457455	Shewanella zhangzhouensis	97.9327	-
GCA_019457615	Shewanella zhangzhouensis	100	-
Table S1. Species and production of OXA-48-like carbapenemase of Shewanella spp. from the NCBI database

## Sheet: Table S2
Species	G+C content
Shewanella donghaensis	0.4023
Shewanella azerbaijanica	0.4033
Shewanella marina	0.4037
Shewanella olleyana	0.4039
Shewanella electrodiphila	0.4044
Shewanella polaris	0.4053
Shewanella surugensis	0.4056
Shewanella gaetbuli	0.4066
Shewanella japonica	0.408
Shewanella glacialimarina	0.4112
Shewanella livingstonensis	0.4112
Shewanella aestuarii	0.4131
Shewanella ulleungensis	0.414
Shewanella intestini	0.4145
Shewanella holmiensis	0.4148
Shewanella frigidimarina	0.4158
Shewanella subflava	0.4164
Shewanella vesiculosa	0.4169
Shewanella psychromarinicola	0.4215
Shewanella algicola	0.4231
Shewanella inventionis	0.424
Shewanella metallivivens	0.425
Shewanella saliphila	0.4254
Shewanella marinintestina	0.4262
Shewanella basaltis	0.4263
Shewanella litoralis	0.4276
Shewanella fidelis	0.4278
Shewanella pneumatophori	0.4279
Shewanella sairae	0.4292
Shewanella hanedai	0.43
Shewanella kaireitica	0.4327
Shewanella piezotolerans	0.4329
Shewanella eurypsychrophilus	0.4355
Shewanella gelidimarina	0.4357
Shewanella woodyi	0.437
Shewanella nanhaiensis	0.4391
Shewanella morhuae	0.4401
Shewanella glacialipiscicola	0.4413
Shewanella gelidii	0.4416
Shewanella abyssi	0.4426
Shewanella psychrophila	0.443
Shewanella psychrotolerans	0.4445
Shewanella maritima	0.4454
Shewanella halifaxensis	0.4459
Shewanella putrefaciens	0.4461
Shewanella pealeana	0.4466
Shewanella violacea	0.4472
Shewanella mesophila	0.4491
Shewanella profunda	0.4494
Shewanella schlegeliana	0.4505
Shewanella psychropiezotolerans	0.4508
Shewanella denitrificans	0.4515
Shewanella waksmanii	0.4525
Shewanella oncorhynchi	0.4526
Shewanella colwelliana	0.4534
Shewanella canadensis	0.4576
Shewanella atlantica	0.4583
Shewanella benthica	0.4586
Shewanella oneidensis	0.4596
Shewanella septentrionalis	0.4598
Shewanella sediminis	0.4608
Shewanella hafniensis	0.4625
Shewanella xiamenensis	0.4627
Shewanella baltica	0.4631
Shewanella acanthi	0.4658
Shewanella algidipiscicola	0.4663
Shewanella shenzhenensis	0.4684
Shewanella decolorationis	0.4712
Shewanella bicestrii	0.4804
Shewanella mangrovi	0.4813
Shewanella seohaensis	0.4819
Shewanella yunxiaonensis	0.4819
Shewanella mangrovisoli	0.482
Shewanella avicenniae	0.4826
Shewanella dokdonensis	0.4897
Shewanella fodinae	0.4899
Shewanella marisflavi	0.5
Shewanella corallii	0.5058
Shewanella submarina	0.5061
Shewanella indica	0.5223
Shewanella chilikensis	0.5241
Shewanella carassii	0.5265
Shewanella algae	0.5296
Shewanella aquimarina	0.5324
Shewanella insulae	0.5324
Shewanella halotolerans	0.5351
Shewanella amazonensis	0.5359
Shewanella loihica	0.5367
Shewanella spartinae	0.5368
Shewanella zhangzhouensis	0.5371
Shewanella alkalitolerans	0.5378
Shewanella rhizosphaerae	0.538
Shewanella aegiceratis	0.5387
Shewanella litorisediminis	0.5398
Shewanella khirikhana	0.5488
Shewanella jiangmenensis	0.5495
Shewanella sedimentimangrovi	0.5536
Shewanella cyperi	0.5558
Shewanella salipaludis	0.5569
Table S2. G+C content of the Shewanella spp. reference strains

## Sheet: Table S3
Gene	G+C content
blaOXA-1038	0.4411
blaOXA-1119	0.4436
blaOXA-1212	0.4436
blaOXA-505	0.4436
blaOXA-519	0.4436
blaOXA-566	0.4436
blaOXA-918	0.4436
blaOXA-920	0.4436
blaOXA-933	0.4436
blaOXA-934	0.4436
blaOXA-567	0.444
blaOXA-788	0.444
blaOXA-1055	0.4444
blaOXA-438	0.4444
blaOXA-517	0.4444
blaOXA-1012	0.4449
blaOXA-1039	0.4449
blaOXA-1213	0.4449
blaOXA-245	0.4449
blaOXA-48	0.4449
blaOXA-547	0.4449
blaOXA-894	0.4449
blaOXA-163	0.4453
blaOXA-247	0.4453
blaOXA-405	0.4453
blaOXA-900	0.4453
blaOXA-1146	0.4457
blaOXA-793	0.4457
blaOXA-162	0.4461
blaOXA-199	0.4461
blaOXA-204	0.4461
blaOXA-244	0.4461
blaOXA-370	0.4461
blaOXA-416	0.4461
blaOXA-1200	0.4466
blaOXA-439	0.4466
blaOXA-929	0.4466
blaOXA-252	0.4474
blaOXA-514	0.4474
blaOXA-515	0.4474
blaOXA-546	0.4474
blaOXA-538	0.4486
blaOXA-1201	0.4524
blaOXA-1211	0.4524
blaOXA-923	0.4524
blaOXA-1181	0.4536
blaOXA-181	0.4536
blaOXA-232	0.4536
blaOXA-731	0.4536
blaOXA-922	0.4536
blaOXA-924	0.4536
blaOXA-12005	0.4549
blaOXA-31207	0.4549
blaOXA-484	0.4549
blaOXA-3833	0.4549
blaOXA-54	0.4662
blaOXA-535	0.4724
blaOXA-436	0.4737
Table S3. G+C content of blaOXA-48-like carbapenemase genes

## Sheet: Table S4
strain	species	ANI	Source	Sampling site	AGly	Col	Fcyn	Flq	Gly	MLS	Phe	Rif	Sul	Tet	Tgc	Tmt	Bla	Bla_ESBL	Bla_Carb
16	Shewanella xiamenensis	97.294	Hospital sewage	The Second Affiliated Hospital of Zhejiang University School of Medicine (Jiefang Road)	aac(3)-IId^;aadA16*	-	-	qnrVC6	-	mphA;mphE.v2;msrE	catB9*;catII.2*	arr-3	-	-	-	dfrA27	TEM-1D.v1^	-	NDM-1;OXA-48^
29	Shewanella mangrovisoli	95.9149	Hospital sewage	Zhejiang Provincial Hospital of Traditional Chinese Medicine	aac(3)-IId^;aadA16*	-	-	qnrVC6	-	mphA;mphE.v2;msrE	catII.2*	arr-3	-	-	-	dfrA27	TEM-1D.v1^	-	NDM-1;OXA-535*
C1	Shewanella algae	98.1598	Clinical	The Second Affiliated Hospital of Zhejiang University School of Medicine (Jiefang Road)	-	-	-	qnrA3^	-	-	-	-	-	-	-	-	-	-	OXA-55*
C10	Shewanella algae	98.0831	Clinical	The Second Affiliated Hospital of Zhejiang University School of Medicine (Jiefang Road)	-	-	-	qnrA7^	-	-	-	-	-	-	-	-	-	-	OXA-55*
C11	Shewanella algae	97.9532	Clinical	The Second Affiliated Hospital of Zhejiang University School of Medicine (Jiefang Road)	-	-	-	qnrA2^	-	-	-	-	-	-	-	-	-	-	OXA-55*
C12	Shewanella algae	98.0544	Clinical	The Second Affiliated Hospital of Zhejiang University School of Medicine (Jiefang Road)	-	-	-	qnrA3^	-	-	-	-	-	-	-	-	-	-	OXA-55*
C14	Shewanella algae	98.1664	Clinical	The Second Affiliated Hospital of Zhejiang University School of Medicine (Jiefang Road)	-	-	-	qnrA7	-	-	-	-	-	-	-	-	-	-	OXA-55*
C15	Shewanella algae	98.0797	Clinical	The Second Affiliated Hospital of Zhejiang University School of Medicine (Jiefang Road)	-	-	-	qnrA3^	-	-	-	-	-	-	-	-	-	-	OXA-55*
C2	Shewanella algae	98.1217	Clinical	The Second Affiliated Hospital of Zhejiang University School of Medicine (Jiefang Road)	-	-	-	qnrA3*	-	-	-	-	-	-	-	-	-	-	OXA-55*
C3	Shewanella algae	98.1819	Clinical	The Second Affiliated Hospital of Zhejiang University School of Medicine (Jiefang Road)	-	-	-	qnrA3^	-	-	-	-	-	-	-	-	-	-	OXA-55*
C4	Shewanella indica	98.5265	Clinical	The Second Affiliated Hospital of Zhejiang University School of Medicine (Jiefang Road)	-	-	-	qnrA2*	-	-	-	-	-	-	-	-	-	-	OXA-55*
C5	Shewanella algae	98.0418	Clinical	The Second Affiliated Hospital of Zhejiang University School of Medicine (Jiefang Road)	-	-	-	qnrA3*	-	-	-	-	-	-	-	-	-	-	OXA-55*
C6	Shewanella algae	98.0034	Clinical	The Second Affiliated Hospital of Zhejiang University School of Medicine (Jiefang Road)	#NAME?	-	-	qnrA3^	-	-	-	-	-	-	-	-	-	-	OXA-55*
C7	Shewanella algae	98.0262	Clinical	The Second Affiliated Hospital of Zhejiang University School of Medicine (Jiefang Road)	strA.v1^;strB.v1	-	-	qnrA7	-	-	floR.v1*	-	sul2*	tet(A).v2	-	-	-	-	OXA-55*
C9	Shewanella algae	98.1524	Clinical	The Second Affiliated Hospital of Zhejiang University School of Medicine (Jiefang Road)	-	-	-	qnrA7*	-	-	-	-	-	-	-	-	-	-	OXA-55*
F104	Shewanella xiamenensis	97.5718	Hospital sewage	Children's Hospital of Zhejiang University School of Medicine	aac(3)-IId^;aadA16*	-	-	qnrVC6	-	mphA;mphE.v2;msrE	catII.2*	arr-3	-	-	-	dfrA27	TEM-1D.v1^	-	NDM-1;OXA-252*
F130	Shewanella xiamenensis	97.4386	Hospital sewage	The Second Hospital Affiliated to Jiaxing College	aadA^	-	-	qnrA2	-	mphE.v2;msrE	catB8*	-	-	-	-	-	OXA-10	-	NDM-1;OXA-48^
F131	Shewanella xiamenensis	97.4673	Hospital sewage	The Second Hospital Affiliated to Jiaxing College	aadA^	-	-	qnrA2	-	mphE.v2;msrE	catB8*	-	-	-	-	-	OXA-10	-	NDM-1;OXA-48^
F137	Shewanella xiamenensis	97.3722	Hospital sewage	The Second Hospital Affiliated to Jiaxing College	aadA^	-	-	qnrA2	-	mphE.v2;msrE	catB8*	-	-	-	-	-	OXA-10	-	NDM-1;OXA-48^
F139	Shewanella xiamenensis	97.415	Hospital sewage	The Second Hospital Affiliated to Jiaxing College	aadA5	-	-	qnrA2	-	mphE.v2;msrE	-	-	sul1	-	-	-	OXA-101	-	NDM-1*;OXA-48^
F141	Shewanella xiamenensis	97.5598	Hospital sewage	Children's Hospital of Zhejiang University School of Medicine	aac(3)-IId^;aadA16*	-	-	qnrVC6	-	mphA;mphE.v2;msrE	catII.2*	arr-3	-	-	-	dfrA27	TEM-1D.v1^	-	NDM-1;OXA-252^
F143	Shewanella xiamenensis	97.45	Hospital sewage	The Second Hospital Affiliated to Jiaxing College	aadA^	-	-	qnrA2	-	mphE.v2;msrE	catB8*	-	-	-	-	-	OXA-10	-	NDM-1;OXA-48^
F150	Shewanella xiamenensis	97.3555	Hospital sewage	Zhejiang Provincial Hospital of Traditional Chinese Medicine	aac(3)-IId^;aadA16*	-	-	-	-	mphA;mphE.v2;msrE	catII.2*	arr-3	-	-	-	dfrA27	TEM-1D.v1^	-	NDM-1;OXA-204*
F152	Shewanella xiamenensis	97.5435	Hospital sewage	Zhejiang Provincial Hospital of Traditional Chinese Medicine	aac(3)-IId^;aadA^	-	-	qnrA2	-	mphA;mphE.v2	catB8*	-	-	-	-	dfrA16.v2	CARB-2.v1^;OXA-10;TEM-1D.v1^	PER-1	NDM-1;OXA-48^
F93	Shewanella xiamenensis	97.2085	Hospital sewage	Children's Hospital of Zhejiang University School of Medicine	aac(3)-IId^;aadA16*	-	-	qnrVC6	-	mphA;mphE.v2;msrE	catII.2*	arr-3	-	-	-	dfrA27	TEM-1D.v1^	-	NDM-1;OXA-181
F95	Shewanella xiamenensis	97.4064	Hospital sewage	Children's Hospital of Zhejiang University School of Medicine	aac(3)-IId^;aadA16*	-	-	qnrVC6	-	mphA;mphE.v2;msrE	catII.2*	arr-3	-	-	-	dfrA27;dfrA6.1*	OXA-416;TEM-1D.v1^	-	NDM-1
F96	Shewanella xiamenensis	97.1908	Hospital sewage	Children's Hospital of Zhejiang University School of Medicine	aac(3)-IId^;aadA16*	-	-	qnrVC6	-	mphA;mphE.v2;msrE	catII.2*	arr-3	-	-	-	dfrA27	TEM-1D.v1^	-	NDM-1;OXA-181
H233	Shewanella xiamenensis	97.1827	River water	Beitang River--Zhejiang University Children's Hospital Binjiang Campus (Binjiang)	-	-	-	-	-	-	-	-	-	-	-	-	-	-	OXA-181
H241	Shewanella xiamenensis	97.206	River water	Beitang River--Zhejiang University Children's Hospital Binjiang Campus (Binjiang)	-	-	-	-	-	-	-	-	-	-	-	-	-	-	OXA-181
H282	Shewanella xiamenensis	97.434	River water	Beitang River-The Second Affiliated Hospital of Zhejiang University School of Medicine (Binjiang)	-	-	-	-	-	-	-	-	-	-	-	-	-	-	OXA-199.v2
H307	Shewanella xiamenensis	97.3769	River water	Beitang River--Zhejiang University Children's Hospital Binjiang Campus (Binjiang)	-	-	-	-	-	-	-	-	-	-	-	-	-	-	OXA-252^
H318	Shewanella mangrovisoli	96.4782	River water	Beitang River--Zhejiang University Children's Hospital Binjiang Campus (Binjiang)	-	-	-	-	-	-	-	-	-	-	-	-	-	-	-
H333	Shewanella xiamenensis	97.4	River water	Xiaochi, Huajiachi Campus, Zhejiang University	-	-	-	-	-	-	-	-	-	-	-	-	-	-	OXA-181
H334	Shewanella xiamenensis	97.4322	River water	Xiaochi, Huajiachi Campus, Zhejiang University	-	-	-	-	-	-	-	-	-	-	-	-	-	-	OXA-181
H336	Shewanella xiamenensis	97.4286	River water	Xiaochi, Huajiachi Campus, Zhejiang University	-	-	-	-	-	-	-	-	-	-	-	-	-	-	OXA-181
H337	Shewanella xiamenensis	97.424	River water	Xiaochi, Huajiachi Campus, Zhejiang University	-	-	-	-	-	-	-	-	-	-	-	-	-	-	OXA-181
H402	Shewanella xiamenensis	97.6049	River water	Xiaochi, Huajiachi Campus, Zhejiang University	-	-	-	-	-	-	-	-	-	-	-	-	-	-	OXA-204*
H99	Shewanella xiamenensis	97.5399	River water	Gushin River - Xinhua Hospital	-	-	-	-	-	-	-	-	-	-	-	-	-	-	OXA-252*
Table S4. Sampling information, species, source and carriage of antimicrobial resistance genes of Shewanella spp. in this study. Annotations indicate aspects of the hit: ^ (inexact nucleotide but exact amino acid match), * (inexact nucleotide and inexact amino acid match).

## Sheet: Table S5
Strain	blacarb	IPM	MEM	ETP	CMZ	CAZ	CTX	TZP	SCF	CAV	FEP	PB	TGC	CIP	AK	ATM
H241	blaOXA-181	≤1	≤1	≤2	≤2	≤2	≤4	≤8/4	≤8/4	≤0.5	≤4	≤0.5	≤0.25	≤1	≤4	≤4
H233	blaOXA-181	2	4	4	≤2	≤2	≤4	≤8/4	≤8/4	≤0.5	≤4	≤0.5	≤0.25	≤1	≤4	≤4
H333	blaOXA-181	2	8	8	≤2	≤2	≤4	≤8/4	≤8/4	≤0.5	≤4	≤0.5	≤0.25	≤1	≤4	≤4
H336	blaOXA-181	2	≤1	4	≤2	≤2	≤4	≤8/4	≤8/4	≤0.5	≤4	≤0.5	≤0.25	≤1	≤4	≤4
H334	blaOXA-181	2	2	16	≤2	≤2	≤4	≤8/4	≤8/4	≤0.5	≤4	≤0.5	≤0.25	≤1	≤4	≤4
H337	blaOXA-181	8	4	32	≤2	≤2	≤4	≤8/4	≤8/4	≤0.5	≤4	≤0.5	≤0.25	≤1	≤4	≤4
H307	blaOXA-252	2	≤1	4	≤2	≤2	≤4	≤8/4	≤8/4	≤0.5	≤4	≤0.5	≤0.25	≤1	≤4	≤4
H99	blaOXA-252	2	≤1	4	≤2	≤2	≤4	≤8/4	≤8/4	≤0.5	≤4	≤0.5	≤0.25	≤1	≤4	≤4
H402	blaOXA-204	2	4	8	≤2	≤2	≤4	≤8/4	≤8/4	≤0.5	≤4	≤0.5	≤0.25	≤1	≤4	≤4
H282	blaOXA-199	≤1	≤1	≤2	≤2	≤2	≤4	≤8/4	≤8/4	≤0.5	≤4	>8	≤0.25	≤1	≤4	≤4
H318	-	4	4	16	≤2	≤2	≤4	≤8/4	≤8/4	≤0.5	≤4	>8	≤0.25	≤1	≤4	≤4
F131	blaOXA-48, blaNDM-1	128	64	>128	4	>128	>128	2025-04-16	128/64	>64/4	32	8	≤0.25	4	≤4	≤4
F137	blaOXA-48, blaNDM-1	64	64	64	16	>128	64	1932-04-01	32/16	2025-04-16	16	>8	≤0.25	2	≤4	≤4
F141	blaOXA-252, blaNDM-1	128	128	>128	16	>128	>128	256/4	64/32	>64/4	64	8	≤0.25	≤1	≤4	≤4
F152	blaOXA-48, blaNDM-1	64	64	>128	32	>128	>128	128/4	64/32	>64/4	>64	≤0.5	≤0.25	4	≤4	>128
F139	blaOXA-48, blaNDM-1	128	64	>128	16	>128	>128	128/4	64/32	1964-04-01	64	>8	≤0.25	2	≤4	≤4
F143	blaOXA-48, blaNDM-1	64	32	128	4	>128	128	1964-04-01	64/32	1964-04-01	16	>8	≤0.25	4	≤4	≤4
F96	blaOXA-181, blaNDM-1	64	64	>128	4	>128	>128	2025-04-16	256/128	>64/4	32	≤0.5	≤0.25	2	≤4	≤4
F104	blaOXA-252, blaNDM-1	128	32	>128	≤2	>128	128	1932-04-01	32/16	>64/4	16	≤0.5	≤0.25	4	≤4	≤4
F150	blaOXA-204, blaNDM-1	128	64	>128	32	>128	>128	1964-04-01	>	>64/4	64	≤0.5	≤0.25	≤1	≤4	≤4
F130	blaOXA-48, blaNDM-1	64	128	>128	≤2	>128	128	1932-04-01	64/32	≤0.5	16	>8	≤0.25	4	≤4	≤4
F95	blaNDM-1	128	64	>128	16	>128	>128	1932-04-01	128/64	>64/4	32	4	≤0.25	≤1	≤4	≤4
F93	blaOXA-181, blaNDM-1	64	64	>128	16	>128	128	256/4	64/32	>64/4	32	2	≤0.25	≤1	≤4	≤4
16	blaOXA-48, blaNDM-1	128	64	>128	32	>128	>128	1964-04-01	>	>64/4	64	≤0.5	≤0.25	≤1	≤4	≤4
29	blaOXA-535, blaNDM-1	64	128	>128	≤2	>128	128	1932-04-01	64/32	≤0.5	16	>8	≤0.25	4	≤4	≤4
C1	blaOXA-55	2	≤1	≤2	≤2	≤2	≤4	≤8/4	≤8/4	≤0.5	≤4	≤0.5	≤0.25	≤1	≤4	≤4
C2	blaOXA-55	≤1	≤1	≤2	≤2	≤2	≤4	≤8/4	≤8/4	≤0.5	≤4	1	≤0.25	≤1	≤4	≤4
C3	blaOXA-55	≤1	≤1	≤2	≤2	≤2	≤4	≤8/4	≤8/4	≤0.5	≤4	1	≤0.25	≤1	≤4	≤4
C5	blaOXA-55	2	≤1	≤2	≤2	≤2	≤4	≤8/4	≤8/4	≤0.5	≤4	1	≤0.25	≤1	≤4	≤4
C4	blaOXA-55	≤1	≤1	≤2	≤2	≤2	≤4	≤8/4	≤8/4	≤0.5	≤4	1	≤0.25	≤1	≤4	≤4
C6	blaOXA-55	≤1	≤1	≤2	≤2	≤2	≤4	≤8/4	≤8/4	≤0.5	≤4	≤0.5	≤0.25	≤1	≤4	≤4
C7	blaOXA-55	≤1	≤1	≤2	≤2	≤2	≤4	≤8/4	≤8/4	≤0.5	≤4	≤0.5	≤0.25	≤1	≤4	8
C12	blaOXA-55	≤1	≤1	≤2	8	≤2	≤4	≤8/4	≤8/4	≤0.5	≤4	≤0.5	≤0.25	16	≤4	≤4
C11	blaOXA-55	2	≤1	≤2	≤2	≤2	≤4	4/32	32/16	≤0.5	≤4	l	≤0.25	≤1	≤4	≤4
C10	blaOXA-55	≤1	≤1	≤2	4	≤2	≤4	≤8/4	≤8/4	≤0.5	≤4	1	≤0.25	2	≤4	≤4
C9	blaOXA-55	≤1	≤1	≤2	≤2	≤2	≤4	≤8/4	≤8/4	≤0.5	≤4	1	≤0.25	≤1	≤4	≤4
C14	blaOXA-55	≤1	≤1	≤2	≤2	≤2	≤4	≤8/4	≤8/4	≤0.5	≤4	1	≤0.25	≤1	≤4	≤4
C15	blaOXA-55	≤1	≤1	≤2	≤2	≤2	≤4	≤8/4	≤8/4	≤0.5	≤4	≤0.5	≤0.25	≤1	≤4	≤4
Table S5. Minimum inhibitory concentration (mg/L) of Shewanella spp. in this study

## Sheet: Table S6
	ARR-3_4_FM207631	MCR-4	QnrA1_1_AY070235	QnrA2_1_HQ449669	QnrA3_1_DQ058661	QnrA4_1_DQ058662	QnrA5_1_DQ058663	QnrA6_1_DQ151889	QnrA7_1_GQ463707	QnrS2_1_JF261185	QnrS5_1_HQ631377	QnrVC1_1_EU436855.2	aac(3)-IIa_1_X51534	aac(3)-IId_1_EU022314	aac(3)-IVa_1_X01385	aac(3)-Ia_1_X15852	aac(6')-IIa_1_M29695	aac(6')-Ia_1_M18967	aac(6')-Ib_1_M21682	aac(6')Ib-cr_1_DQ303918	aacA4_1_KM278199	aadA10_1_U37105	aadA13_1_AY713504	aadA16_1_EU675686	aadA1_1_X02340	aadA1_5_JQ480156	aadA24_1_AM711129	aadA2_2_JQ364967	aadA5_1_AF137361	aadA6_1_AF140629	aadA7_1_AF224733	aadB_1_JN119852	aph(3')-IIa_1_X57709	aph(3')-Ia_1_V00359	aph(3')-Ic_1_X62115	aph(3')-VIb_1_AJ627643	aph(4)-Ia_1_V01499	armA_1_AY220558	blaCARB-2_1_M69058	blaCMY-10_1_AF373218	blaCMY-2_1_X91840	blaCTX-M-15_23_DQ302097	blaNDM-1_1_FN396876	blaOXA-10_2_EU886981	blaOXA-162_1_GU197550	blaOXA-181_1_HM992946	blaOXA-1_1_J02967	blaOXA-204_1_JQ809466	blaOXA-232_1_JX423831
GCA_000013765	0	0	0	0	0	0	0	0	0	0	0	0	0	0	0	0	0	0	0	0	0	0	0	0	0	0	0	0	0	0	0	0	0	0	0	0	0	0	0	0	0	0	0	0	0	0	0	0	0
GCA_000014685	0	0	0	0	0	0	0	0	0	0	0	0	0	0	0	0	0	0	0	0	0	0	0	0	0	0	0	0	0	0	0	0	0	0	0	0	0	0	0	0	0	0	0	0	0	0	0	0	0
GCA_000014705	0	99.877	0	0	0	0	0	0	0	0	0	0	0	0	0	0	0	0	0	0	0	0	0	0	0	0	0	0	0	0	0	0	0	0	0	0	0	0	0	0	0	0	0	0	0	0	0	0	0
GCA_000014885	0	0	0	0	0	0	0	0	0	0	0	0	0	0	0	0	0	0	0	0	0	0	0	0	0	0	0	0	0	0	0	0	0	0	0	0	0	0	0	0	0	0	0	0	0	0	0	0	0
GCA_000015185	0	0	0	0	0	0	0	0	0	0	0	0	0	0	0	0	0	0	0	0	0	0	0	0	0	0	0	0	0	0	0	0	0	0	0	0	0	0	0	0	0	0	0	0	0	0	0	0	0
GCA_000015245	0	0	0	0	0	0	0	0	0	0	0	0	0	0	0	0	0	0	0	0	0	0	0	0	0	0	0	0	0	0	0	0	0	0	0	0	0	0	0	0	0	0	0	0	0	0	0	0	0
GCA_000015845	0	0	0	0	0	0	0	0	0	0	0	0	0	0	0	0	0	0	0	0	0	0	0	0	0	0	0	0	0	0	0	0	0	0	0	0	0	0	0	0	0	0	0	0	0	0	0	0	80.323
GCA_000016065	0	0	0	0	0	0	0	0	0	0	0	0	0	0	0	0	0	0	0	0	0	0	0	0	0	0	0	0	0	0	0	0	0	0	0	0	0	0	0	0	0	0	0	0	0	0	0	0	0
GCA_000017325	0	0	0	0	0	0	0	0	0	0	0	0	0	0	0	0	0	0	0	0	0	0	0	0	0	0	0	0	0	0	0	0	0	0	0	0	0	0	0	0	0	0	0	0	0	0	0	0	81.498
GCA_000018025	0	0	0	0	0	0	0	0	0	0	0	0	0	0	0	0	0	0	0	0	0	0	0	0	0	0	0	0	0	0	0	0	0	0	0	0	0	0	0	0	0	0	0	0	0	0	0	0	0
GCA_000018285	0	0	0	0	0	0	0	0	0	0	0	0	0	0	0	0	0	0	0	0	0	0	0	0	0	0	0	0	0	0	0	0	0	0	0	0	0	0	0	0	0	0	0	0	0	0	0	0	0
GCA_000018765	0	0	0	0	0	0	0	0	0	0	0	0	0	0	0	0	0	0	0	0	0	0	0	0	0	0	0	0	0	0	0	0	0	0	0	0	0	0	0	0	0	0	0	0	0	0	0	0	81.193
GCA_000019185	0	0	0	0	0	0	0	0	0	0	0	0	0	0	0	0	0	0	0	0	0	0	0	0	0	0	0	0	0	0	0	0	0	0	0	0	0	0	0	0	0	0	0	0	0	0	0	0	0
GCA_000019525	0	0	0	0	0	0	0	0	0	0	0	0	0	0	0	0	0	0	0	0	0	0	0	0	0	0	0	0	0	0	0	0	0	0	0	0	0	0	0	0	0	0	0	0	0	0	0	0	0
GCA_000021665	0	0	0	0	0	0	0	0	0	0	0	0	0	0	0	0	0	0	0	0	0	0	0	0	0	0	0	0	0	0	0	0	0	0	0	0	0	0	0	0	0	0	0	0	0	0	0	0	81.525
GCA_000091325	0	0	0	0	0	0	0	0	0	0	0	0	0	0	0	0	0	0	0	0	0	0	0	0	0	0	0	0	0	0	0	0	0	0	0	0	0	0	0	0	0	0	0	0	0	0	0	0	0
GCA_000146165	0	0	0	0	0	0	0	0	0	0	0	0	0	0	0	0	0	0	0	0	0	0	0	0	0	0	0	0	0	0	0	0	0	0	0	0	0	0	0	0	0	0	0	0	0	0	0	0	0
GCA_000147735	0	0	0	0	0	0	0	0	0	0	0	0	0	0	0	0	0	0	0	0	0	0	0	0	0	0	0	0	0	0	0	0	0	0	0	0	0	0	0	0	0	0	0	0	0	0	0	0	80.205
GCA_000172075	0	0	0	0	0	0	0	0	0	0	0	0	0	0	0	0	0	0	0	0	0	0	0	0	0	0	0	0	0	0	0	0	0	0	0	0	0	0	0	0	0	0	0	0	0	0	0	0	0
GCA_000178875	0	0	0	0	0	0	0	0	0	0	0	0	0	0	0	0	0	0	0	0	0	0	0	0	0	0	0	0	0	0	0	0	0	0	0	0	0	0	0	0	0	0	0	0	0	0	0	0	81.193
GCA_000179535	0	0	0	0	0	0	0	0	0	0	0	0	0	0	0	0	0	0	0	0	0	0	0	0	0	0	0	0	0	0	0	0	0	0	0	0	0	0	0	0	0	0	0	0	0	0	0	0	80.205
GCA_000203935	0	0	0	0	0	0	0	0	0	0	0	0	0	0	0	0	0	0	0	0	0	0	0	0	0	0	0	0	0	0	0	0	0	0	0	0	0	0	0	0	0	0	0	0	0	0	0	0	0
GCA_000215895	0	0	0	0	0	0	0	0	0	0	0	0	0	0	0	0	0	0	0	0	0	0	0	0	0	0	0	0	0	0	0	0	0	0	0	0	0	0	0	0	0	0	0	0	0	0	0	0	80.323
GCA_000217915	0	0	0	0	0	0	0	0	0	0	0	0	0	0	0	0	0	0	0	0	0	0	0	0	0	0	0	0	0	0	0	0	0	0	0	0	0	0	0	0	0	0	0	0	0	0	0	0	0
GCA_000231345	0	0	0	0	0	0	0	0	0	0	0	0	0	0	0	0	0	0	0	0	0	0	0	0	0	0	0	0	0	0	0	0	0	0	0	0	0	0	0	0	0	0	0	0	0	0	0	0	81.193
GCA_000282755	0	0	0	0	0	0	0	0	0	0	0	0	0	0	0	0	0	0	0	0	0	0	0	0	0	0	0	0	0	0	0	0	0	0	0	0	0	0	0	0	0	0	0	0	0	0	0	0	0
GCA_000485795	0	0	0	0	0	0	0	0	0	0	0	0	0	0	0	0	0	0	0	0	0	0	0	0	0	0	0	0	0	0	0	0	0	0	0	0	0	0	0	0	0	0	0	0	0	0	0	0	0
GCA_000518445	0	0	0	0	99.696	0	0	0	0	0	0	0	0	0	0	0	0	0	0	0	0	0	0	0	0	0	0	0	0	0	0	0	0	0	0	0	0	0	0	0	0	0	0	0	0	0	0	0	0
GCA_000518605	0	0	0	0	0	0	0	0	0	0	0	0	0	0	0	0	0	0	0	0	0	0	0	0	0	0	0	0	0	0	0	0	0	0	0	0	0	0	0	0	0	0	0	0	0	0	0	0	0
GCA_000518705	0	0	0	0	0	0	0	0	0	0	0	0	0	0	0	0	0	0	0	0	0	0	0	0	0	0	0	0	0	0	0	0	0	0	0	0	0	0	0	0	0	0	0	0	0	0	0	0	0
GCA_000518805	0	0	0	0	0	0	0	0	0	0	0	0	0	0	0	0	0	0	0	0	0	0	0	0	0	0	0	0	0	0	0	0	0	0	0	0	0	0	0	0	0	0	0	0	0	0	0	0	0
GCA_000519065	0	0	0	0	0	0	0	0	0	0	0	0	0	0	0	0	0	0	0	0	0	0	0	0	0	0	0	0	0	0	0	0	0	0	0	0	0	0	0	0	0	0	0	0	0	0	0	0	0
GCA_000614935	0	0	0	0	0	0	0	0	100	0	0	0	0	0	0	0	0	0	0	0	0	0	0	0	0	0	0	0	0	0	0	0	0	0	0	0	0	0	0	0	0	0	0	0	0	0	0	0	0
GCA_000614975	0	0	0	0	0	0	0	0	0	0	0	0	0	0	0	0	0	0	0	0	0	0	0	0	0	0	0	0	0	0	0	0	0	0	0	0	0	0	0	0	0	0	0	0	0	0	0	0	0
GCA_000615005	0	0	0	0	0	0	0	0	0	0	0	0	0	0	0	0	0	0	0	0	0	0	0	0	0	0	0	0	0	0	0	0	0	0	0	0	0	0	0	0	0	0	0	0	0	0	0	0	0
GCA_000615045	0	0	0	0	99.848	0	0	0	0	0	0	0	0	0	0	0	0	0	0	0	0	0	0	0	0	0	0	0	0	0	0	0	0	0	0	0	0	0	0	0	0	0	0	0	0	0	0	0	0
GCA_000712635	0	0	0	0	0	0	0	0	0	0	0	0	0	0	0	0	0	0	0	0	0	0	0	0	0	0	0	0	0	0	0	0	0	0	0	0	0	0	0	0	0	0	0	0	0	0	0	98.622	0
GCA_000753795	0	0	0	0	0	0	0	0	0	0	0	0	0	0	0	0	0	0	0	0	0	0	0	0	0	0	0	0	0	0	0	0	0	0	0	0	0	0	0	0	0	0	0	0	0	0	0	0	0
GCA_000773485	0	0	0	0	0	0	0	0	0	0	0	0	0	0	0	0	0	0	0	0	0	0	0	0	0	0	0	0	0	0	0	0	0	0	0	0	0	0	0	0	0	0	0	0	0	0	0	0	0
GCA_000798835	0	0	0	0	0	0	0	0	0	0	0	0	0	0	0	0	0	0	0	0	0	0	0	0	0	0	0	0	0	0	0	0	0	0	0	0	0	0	0	0	0	0	0	0	0	0	0	0	0
GCA_000813075	0	0	0	100	0	0	0	0	0	0	0	0	0	0	0	0	0	0	0	0	0	0	0	0	0	0	0	0	0	0	0	0	0	0	0	0	0	0	0	0	0	0	0	0	0	0	0	0	0
GCA_000832025	0	0	0	0	0	0	0	0	0	0	0	0	0	0	0	0	0	0	0	0	0	0	0	0	0	0	0	0	0	0	0	0	0	0	0	0	0	0	0	0	0	0	0	0	0	0	0	0	0
GCA_000947195	0	0	0	0	0	0	99.087	0	0	0	0	0	0	0	0	0	0	0	0	0	0	0	0	0	0	0	0	0	0	0	0	0	0	0	0	0	0	0	0	0	0	0	0	0	0	0	0	0	0
GCA_000956365	0	0	0	0	98.935	0	0	0	0	0	0	0	0	0	0	0	0	0	0	0	0	0	0	0	0	0	0	0	0	0	0	0	0	0	0	0	0	0	0	0	0	0	0	0	0	0	0	0	0
GCA_001308045	0	0	0	0	0	0	0	0	0	0	0	0	0	0	0	0	0	0	0	0	0	0	0	0	0	0	0	0	0	0	0	0	0	0	0	0	0	0	0	0	0	0	0	0	0	0	0	99.373	0
GCA_001310535	0	0	0	0	0	0	0	0	99.391	0	0	0	0	0	0	0	0	0	0	0	0	0	0	0	0	0	0	0	0	0	0	0	0	0	0	0	0	0	0	0	0	0	0	0	0	0	0	0	0
GCA_001401775	0	0	0	0	0	0	0	0	0	0	0	0	0	0	0	0	0	0	0	0	0	0	0	0	0	0	0	0	0	0	0	0	0	0	0	0	0	0	0	0	0	0	0	0	0	0	0	0	0
GCA_001529365	0	0	0	0	0	0	0	0	0	0	0	0	0	0	0	0	0	0	0	0	0	0	0	0	0	0	0	0	0	0	0	0	0	0	0	0	0	0	0	0	0	0	0	0	0	0	0	0	0
GCA_001591325	0	0	0	0	0	0	0	0	0	0	0	0	0	0	0	0	0	0	0	0	0	0	0	0	0	0	0	0	0	0	0	0	0	0	0	0	0	0	0	0	0	0	0	0	0	0	0	0	0
GCA_001598875	0	0	0	0	99.848	0	0	0	0	0	0	0	0	0	0	0	0	0	0	0	0	0	0	0	0	0	0	0	0	0	0	0	0	0	0	0	0	0	0	0	0	0	0	0	0	0	0	0	0
GCA_001620325	0	0	0	0	0	0	0	0	0	0	0	0	0	0	0	0	0	0	0	0	0	0	0	0	0	0	0	0	0	0	0	0	0	0	0	0	0	0	0	0	0	0	0	0	0	0	0	0	80.764
GCA_001675935	0	0	0	0	0	0	0	0	0	0	0	0	0	0	0	0	0	0	0	0	0	0	0	0	0	0	0	0	0	0	0	0	0	0	0	0	0	0	0	0	0	0	0	0	0	0	0	0	0
GCA_001723195	0	0	0	0	0	0	0	0	0	0	0	98.021	0	0	0	99.064	99.64	0	0	0	0	0	0	0	89.5	0	100	0	0	0	0	0	0	0	0	0	0	0	100	0	0	0	0	0	0	0	0	0	0
GCA_001735525	0	0	0	0	0	0	0	0	0	0	0	0	0	0	0	0	0	0	0	0	0	0	0	0	0	0	0	0	0	0	0	0	0	0	0	0	0	0	0	0	0	0	0	0	0	0	0	0	0
GCA_001858195	0	0	0	100	0	0	0	0	0	0	0	0	0	0	0	0	0	0	0	0	0	0	0	0	0	0	0	0	0	0	0	0	0	0	0	0	0	0	0	0	0	0	0	0	0	0	0	0	0
GCA_001870495	0	0	0	100	0	0	0	0	0	0	0	0	0	0	0	0	0	0	0	0	0	0	0	0	0	0	0	0	0	0	0	0	0	0	0	0	0	0	0	0	0	0	0	0	0	0	0	0	0
GCA_001887095	0	0	0	0	0	0	0	0	0	0	0	0	0	0	0	0	0	0	0	0	0	0	0	0	0	0	0	0	0	0	0	0	0	0	0	0	0	0	0	0	0	0	0	0	0	0	0	0	81.47
GCA_001957125	0	0	0	0	0	0	0	0	0	0	0	0	0	0	0	0	0	0	0	0	0	0	0	0	0	0	0	0	0	0	0	0	0	0	0	0	0	0	0	0	0	0	0	0	0	0	0	0	0
GCA_001957135	0	0	0	0	0	0	0	0	0	0	0	0	0	0	0	0	0	0	0	0	0	0	0	0	0	0	0	0	0	0	0	0	0	0	0	0	0	0	0	0	0	0	0	0	0	0	0	0	0
GCA_002005305	0	0	0	0	0	0	0	0	0	0	0	0	0	0	0	0	0	0	0	0	0	0	0	0	0	0	0	0	0	0	0	0	0	0	0	0	0	0	0	0	0	0	0	0	0	0	0	0	0
GCA_002074855	0	0	0	0	0	0	0	0	0	0	0	98.021	0	0	0	99.064	99.64	0	0	0	0	0	0	0	100	0	100	100	0	0	0	0	0	0	0	0	0	0	100	0	0	0	0	0	0	0	0	0	0
GCA_002075795	0	0	0	0	0	0	0	0	0	0	0	0	0	0	0	0	0	0	0	0	0	0	0	0	0	0	0	0	0	0	0	0	0	0	0	0	0	0	0	0	0	0	0	0	0	0	0	0	0
GCA_002157365	99.796	0	99.848	0	0	0	0	0	0	0	0	99.696	0	0	0	0	0	0	0	0	0	99.752	0	0	99.754	0	0	0	0	0	0	0	0	0	0	0	0	0	0	0	0	0	100	99.239	0	0	0	0	0
GCA_002196695	99.448	0	0	0	0	0	0	0	0	0	0	98.021	0	0	0	0	0	0	0	0	0	0	0	99.645	0	0	0	0	0	0	0	0	0	100	0	0	0	0	0	0	0	0	0	0	0	0	0	0	0
GCA_002209245	0	0	0	0	0	0	0	0	0	0	0	0	0	0	0	0	0	0	0	0	0	0	0	0	0	0	100	0	0	0	0	0	0	0	0	0	0	0	0	0	0	0	0	0	0	0	0	0	0
GCA_002215585	0	0	0	0	0	0	0	0	0	0	0	0	0	0	0	0	0	0	0	0	0	0	0	0	0	0	0	0	0	0	0	0	0	0	0	0	0	0	0	0	0	0	0	0	0	0	0	0	0
GCA_002216875	0	0	0	0	0	0	0	0	0	0	0	0	99.768	0	0	0	0	0	0	100	0	0	0	0	0	0	0	0	0	0	0	0	0	0	0	0	0	0	0	0	0	100	0	0	0	0	100	0	0
GCA_002237105	0	0	0	0	0	0	99.543	0	0	0	0	0	0	0	0	0	0	0	0	0	0	0	0	0	0	0	0	0	0	0	0	0	0	0	0	0	0	0	0	0	0	0	0	0	0	0	0	0	0
GCA_002318995	0	0	0	0	0	0	0	0	99.391	0	0	0	0	0	0	0	0	0	0	0	0	0	0	0	0	0	0	0	0	0	0	0	0	0	0	0	0	0	0	0	0	0	0	0	0	0	0	0	0
GCA_002732765	0	0	0	0	0	0	0	0	0	0	0	0	0	0	0	0	0	0	0	0	0	0	0	0	0	0	0	0	0	0	0	0	0	0	0	0	0	0	0	0	0	0	0	0	0	0	0	0	0
GCA_002738015	0	0	0	0	0	0	0	0	0	0	0	0	0	0	0	0	0	0	0	0	0	0	0	0	0	0	100	0	0	0	0	0	0	0	0	0	0	0	0	0	0	0	0	0	97.875	0	0	0	0
GCA_002770875	0	0	0	0	0	0	0	0	0	0	0	0	0	0	0	0	0	0	0	0	0	0	0	0	0	0	0	0	0	0	0	0	0	0	0	0	0	0	0	0	0	0	0	0	0	0	0	0	0
GCA_002777975	0	0	96.037	0	0	0	0	0	0	0	0	0	0	0	0	0	0	0	0	0	0	0	0	0	0	0	0	0	0	0	0	0	0	0	0	0	0	0	0	0	0	0	0	0	0	0	0	0	0
GCA_002783505	0	0	0	0	0	0	0	0	0	0	0	0	0	0	0	0	0	0	0	0	0	0	0	0	0	0	0	0	0	0	0	0	0	0	0	0	0	0	0	0	0	0	0	0	0	0	0	0	0
GCA_002783895	0	99.877	0	0	0	0	0	0	0	0	0	0	0	0	0	0	0	0	0	0	0	0	0	0	0	0	0	0	0	0	0	0	0	0	0	0	0	0	0	0	0	0	0	0	0	0	0	0	0
GCA_002784445	0	99.877	0	0	0	0	0	0	0	0	0	0	0	0	0	0	0	0	0	0	0	0	0	0	0	0	0	0	0	0	0	0	0	0	0	0	0	0	0	0	0	0	0	0	0	0	0	0	0
GCA_002789495	0	0	0	0	0	0	0	0	0	0	0	0	0	0	0	0	0	0	0	0	0	0	0	0	0	0	0	0	0	0	0	0	0	0	0	0	0	0	0	0	0	0	0	0	0	0	0	0	0
GCA_002836075	0	0	0	0	0	0	0	0	0	0	0	0	0	0	0	0	0	0	0	0	0	0	0	0	0	0	0	0	0	0	0	0	0	0	0	0	0	0	0	0	0	0	0	0	0	0	0	0	0
GCA_002836135	0	0	0	0	0	0	0	0	0	0	0	0	0	0	0	0	0	0	0	0	0	0	0	0	0	0	0	0	0	0	0	0	0	0	0	0	0	0	0	0	0	0	0	0	0	0	0	0	0
GCA_002836205	0	0	0	0	0	0	0	0	0	0	0	0	0	0	0	0	0	0	0	0	0	0	0	0	0	0	0	0	0	0	0	0	0	0	0	0	0	0	0	0	0	0	0	0	0	0	0	0	0
GCA_002836275	0	0	0	0	0	0	0	0	0	0	0	0	0	0	0	0	0	0	0	0	0	0	0	0	0	0	0	0	0	0	0	0	0	0	0	0	0	0	0	0	0	0	0	0	0	0	0	0	0
GCA_002836315	0	0	0	0	0	0	0	0	0	0	0	0	0	0	0	0	0	0	0	0	0	0	0	0	0	0	0	100	0	0	0	0	0	0	0	0	0	0	0	0	0	0	0	0	0	0	0	0	0
GCA_002836615	0	0	0	0	0	0	0	0	0	0	0	0	0	0	0	0	0	0	0	0	0	0	0	0	0	0	0	0	0	0	0	0	0	0	0	0	0	0	0	0	0	0	0	0	0	0	0	0	0
GCA_002836795	0	0	0	0	0	0	0	0	0	0	0	0	0	0	0	0	0	0	0	0	0	0	0	0	0	0	0	0	0	0	0	0	0	0	0	0	0	0	0	0	0	0	0	0	0	0	0	0	0
GCA_002836945	0	0	99.848	0	0	0	0	0	0	0	0	0	0	0	0	0	0	0	0	0	0	0	0	0	0	0	0	0	0	0	0	0	0	0	0	0	0	0	0	0	0	0	0	0	0	0	0	0	0
GCA_002836975	0	0	0	99.848	0	0	0	0	0	0	0	0	0	0	0	0	0	0	0	0	0	0	0	0	0	0	0	0	0	0	0	0	0	0	0	0	0	0	0	0	0	0	0	0	0	0	0	0	0
GCA_002836995	0	0	0	0	99.543	0	0	0	0	0	0	0	0	0	0	0	0	0	0	0	0	0	0	0	0	0	0	0	0	0	0	0	0	0	0	0	0	0	0	0	0	0	0	0	0	0	0	0	0
GCA_002838165	0	0	0	0	0	0	0	0	0	0	0	0	0	0	0	0	0	0	0	0	0	0	0	0	0	0	0	0	0	0	0	0	0	0	0	0	0	0	0	0	0	0	0	0	0	0	0	0	0
GCA_002873135	0	0	0	0	0	0	0	0	0	0	0	0	0	0	0	0	0	0	0	0	0	0	0	0	0	0	0	0	0	0	0	0	0	0	0	0	0	0	0	0	0	0	0	0	0	0	0	0	0
GCA_002873615	0	0	0	0	0	0	0	0	0	0	0	0	0	0	0	0	0	0	0	0	0	0	0	0	0	0	0	0	0	0	0	0	0	0	0	0	0	0	0	0	0	0	0	0	0	0	0	0	0
GCA_002873635	0	0	0	0	0	0	0	0	0	0	0	0	0	0	0	0	0	0	0	0	0	0	0	0	0	0	0	0	0	0	0	0	0	0	0	0	0	0	0	0	0	0	0	0	0	0	0	0	0
GCA_002874355	0	0	0	0	0	0	0	0	0	0	0	0	0	0	0	0	0	0	0	0	0	0	0	0	0	0	0	0	0	0	0	0	0	0	0	0	0	0	0	0	0	0	0	0	0	0	0	0	0
GCA_002874545	0	0	0	0	0	0	0	0	0	0	0	0	0	0	0	0	0	0	0	0	0	0	0	0	0	0	0	0	0	0	0	0	0	0	0	0	0	0	0	0	0	0	0	0	0	0	0	0	0
GCA_002966515	0	0	0	0	0	0	0	0	0	0	0	0	0	0	0	0	0	0	0	0	0	0	0	0	0	0	0	0	0	0	0	0	0	0	0	0	0	0	0	0	0	0	0	0	0	0	0	0	0
GCA_003024535	0	0	0	0	0	0	0	0	99.543	0	0	0	0	0	0	0	0	0	0	0	0	0	0	0	0	0	0	0	0	0	0	0	0	0	0	0	0	0	0	0	0	0	0	0	0	0	0	0	0
GCA_003024575	0	0	0	0	0	0	0	0	99.391	0	0	0	0	0	0	0	0	0	0	0	0	0	0	0	0	0	0	0	0	0	0	0	0	0	0	0	0	0	0	0	0	0	0	0	0	0	0	0	0
GCA_003025175	0	0	100	0	0	0	0	0	0	0	0	0	0	0	0	0	0	0	0	0	0	0	0	0	0	0	0	0	0	0	0	0	0	0	0	0	0	0	0	0	0	0	0	0	0	0	0	0	0
GCA_003028295	0	0	0	0	0	0	0	0	0	0	0	0	0	0	0	0	0	0	0	0	0	0	0	0	0	0	0	0	0	0	0	0	0	0	0	0	0	0	0	0	0	0	0	0	0	0	0	0	0
GCA_003030925	0	0	0	0	0	0	0	0	0	0	0	0	0	0	0	0	0	0	0	0	0	0	0	0	0	0	0	0	0	0	0	0	0	0	0	0	0	0	0	0	0	0	0	0	0	0	0	0	80.764
GCA_003044255	0	0	0	0	0	0	0	0	0	0	0	0	0	0	0	0	0	0	0	0	0	0	0	0	0	0	0	0	0	0	0	0	0	0	0	0	0	0	0	0	0	0	0	0	0	0	0	0	0
GCA_003052765	0	0	0	0	0	0	0	0	0	0	0	0	0	0	0	0	0	0	0	0	0	0	0	0	0	0	0	0	0	0	0	0	0	0	0	0	0	0	0	0	0	0	0	0	0	0	0	0	80.617
GCA_003112715	0	0	0	0	0	0	0	0	0	0	0	0	0	0	0	0	0	0	0	0	0	0	0	0	0	0	0	0	0	0	0	0	0	0	0	0	0	0	0	0	0	0	0	0	0	0	0	0	0
GCA_003124085	0	0	0	0	0	0	0	0	100	0	0	0	0	0	0	0	0	0	0	0	0	0	0	0	0	0	0	0	0	0	0	0	0	0	0	0	0	0	0	0	0	0	0	0	0	0	0	0	0
GCA_003129585	0	0	0	0	0	0	0	0	0	0	0	0	0	0	0	0	0	0	0	0	0	0	0	0	0	0	0	0	0	0	0	0	0	0	0	0	0	0	0	0	0	0	0	0	0	0	0	0	0
GCA_003130545	0	0	0	0	0	0	0	0	0	0	0	0	0	0	0	0	0	0	0	0	0	0	0	0	0	0	0	0	0	0	0	0	0	0	0	0	0	0	0	0	0	0	0	0	0	0	0	0	0
GCA_003217175	0	0	0	0	0	0	0	0	0	0	0	0	0	0	0	0	0	0	0	0	0	0	0	0	0	0	0	0	0	0	0	0	0	0	0	0	0	0	0	0	0	0	0	0	0	0	0	0	0
GCA_003241225	0	0	0	0	0	0	0	0	0	0	0	0	0	0	0	0	0	0	0	0	0	0	0	0	0	0	0	0	0	0	0	0	0	0	0	0	0	0	0	0	0	0	0	0	0	0	0	99.499	0
GCA_003315425	0	0	0	0	0	0	0	0	0	0	0	0	0	0	0	0	0	0	0	0	0	0	0	0	0	0	0	0	0	0	0	0	0	0	0	0	0	0	0	0	0	0	0	0	0	0	0	0	0
GCA_003353085	0	0	0	0	0	0	0	0	0	0	0	0	0	0	0	0	0	0	0	0	0	0	0	0	0	0	0	0	0	0	0	0	0	0	0	0	0	0	0	0	0	0	0	0	0	0	0	0	0
GCA_003353675	0	0	0	0	0	0	0	0	0	0	0	0	0	0	0	0	0	0	0	0	0	0	0	0	0	0	0	0	0	0	0	0	0	0	0	0	0	0	0	0	0	0	0	0	0	0	0	0	0
GCA_003427415	0	0	0	0	0	0	0	0	100	0	0	0	0	0	0	0	0	0	0	0	0	0	0	0	0	0	0	0	0	0	0	0	0	0	0	0	0	0	0	0	0	0	0	0	0	0	0	0	0
GCA_003486485	0	0	0	0	0	0	0	0	0	0	0	0	0	0	0	0	0	0	0	0	0	0	0	0	0	0	0	0	0	0	0	0	0	0	0	0	0	0	0	0	0	0	0	0	0	0	0	0	0
GCA_003500745	0	0	0	0	0	0	0	0	0	0	0	0	0	0	0	0	0	0	0	0	0	0	0	0	0	0	0	0	0	0	0	0	0	0	0	0	0	0	0	0	0	0	0	0	0	0	0	0	0
GCA_003516645	0	0	0	0	0	0	0	0	0	0	0	0	0	0	0	0	0	0	0	0	0	0	0	0	0	0	0	0	0	0	0	0	0	0	0	0	0	0	0	0	0	0	0	0	0	0	0	0	81.498
GCA_003517635	0	0	99.848	0	0	0	0	0	0	0	0	0	0	0	0	0	0	0	0	0	0	0	0	0	0	0	0	0	0	0	0	0	0	0	0	0	0	0	0	0	0	0	0	0	0	0	0	0	0
GCA_003605125	0	0	0	0	0	0	0	0	0	0	0	0	0	0	0	0	0	0	0	0	0	0	0	0	0	0	0	0	0	0	0	0	0	0	0	0	0	0	0	0	0	0	0	0	0	0	0	0	0
GCA_003605145	0	0	0	0	0	0	0	0	0	0	0	0	0	0	0	0	0	0	0	0	0	0	0	0	0	0	0	0	0	0	0	0	0	0	0	0	0	0	0	0	0	0	0	0	0	0	0	0	0
GCA_003721455	99.796	0	100	0	99.087	0	0	0	0	0	0	0	0	0	0	0	0	0	0	0	0	0	0	99.645	99.631	0	0	0	0	0	0	100	0	0	0	0	0	0	0	0	0	0	0	100	0	0	0	0	0
GCA_003797125	0	0	0	0	0	0	0	0	0	0	0	0	0	0	0	0	0	0	0	0	0	0	0	0	0	0	0	0	0	0	0	0	0	0	0	0	0	0	0	0	0	0	0	0	0	0	0	0	0
GCA_003797165	0	0	0	0	0	0	0	0	0	0	0	0	0	0	0	0	0	0	0	0	0	0	0	0	0	0	0	0	0	0	0	0	0	0	0	0	0	0	0	0	0	0	0	0	0	0	0	0	0
GCA_003797845	0	0	0	0	0	0	0	0	0	0	0	0	0	0	0	0	0	0	0	0	0	0	0	0	0	0	0	0	0	0	0	0	0	0	0	0	0	0	0	0	0	0	0	0	0	0	0	0	0
GCA_003797885	0	99.877	0	0	0	0	0	0	0	0	0	0	0	0	0	0	0	0	0	0	0	0	0	0	0	0	0	0	0	0	0	0	0	0	0	0	0	0	0	0	0	0	0	0	0	0	0	0	0
GCA_003855155	0	0	0	0	0	0	0	0	0	0	0	0	0	0	0	0	0	0	0	0	0	0	0	0	0	0	0	0	0	0	0	0	0	0	0	0	0	0	0	0	0	0	0	0	0	0	0	0	0
GCA_003855395	0	0	0	0	0	0	0	0	0	0	0	0	0	0	0	0	0	0	0	0	0	0	0	0	0	0	0	0	0	0	0	0	0	0	0	0	0	0	0	0	0	0	0	0	0	0	0	0	0
GCA_003957745	0	0	0	0	0	0	0	0	0	0	0	0	0	0	0	0	0	0	0	0	0	0	0	0	0	0	0	0	0	0	0	0	0	0	0	0	0	0	0	0	0	0	0	0	0	0	0	0	0
GCA_003966225	0	0	0	0	0	0	0	0	0	0	0	0	0	0	0	0	0	0	0	0	0	0	0	0	0	0	0	0	0	0	0	0	0	0	0	0	0	0	0	0	0	0	0	0	0	0	0	0	0
GCA_003966265	0	0	0	0	0	0	0	0	0	0	0	0	0	0	0	0	0	0	0	0	0	0	0	0	0	0	0	0	0	0	0	0	0	0	0	0	0	0	0	0	0	0	0	0	0	0	0	0	0
GCA_004195335	0	0	0	0	0	0	0	0	0	0	0	0	0	0	0	0	0	0	0	0	0	0	0	0	0	0	0	0	0	0	0	0	0	0	0	0	0	0	0	0	0	0	0	0	0	0	0	0	0
GCA_004295345	0	0	0	0	0	0	0	0	0	0	0	0	0	0	0	0	0	0	0	0	0	0	0	0	0	0	0	0	0	0	0	0	0	0	0	0	0	0	0	0	0	0	0	0	0	0	0	0	0
GCA_004342405	0	0	0	0	0	0	0	0	0	0	0	0	0	0	0	0	0	0	0	0	0	0	0	0	0	0	0	0	0	0	0	0	0	0	0	0	0	0	0	0	0	0	0	0	0	0	0	0	0
GCA_004354305	0	0	0	0	0	0	0	0	0	0	0	0	0	0	0	0	0	0	0	0	0	0	0	0	0	0	0	0	0	0	0	0	0	0	0	0	0	0	0	0	0	0	0	0	0	0	0	0	0
GCA_004566245	0	0	0	0	0	0	0	0	0	0	0	0	0	0	0	0	0	0	0	0	0	0	0	0	0	0	0	0	0	0	0	0	0	0	0	0	0	0	0	0	0	0	0	0	0	0	0	0	0
GCA_005234075	0	0	0	0	0	0	0	0	0	0	0	0	0	0	0	0	0	0	0	0	0	0	0	0	0	0	0	0	0	0	0	0	0	0	0	0	0	0	0	0	0	0	0	0	0	0	0	0	0
GCA_006385555	0	0	0	0	0	0	0	0	0	0	0	0	0	0	0	0	0	0	0	0	0	0	0	0	0	0	0	0	0	0	0	0	0	0	0	0	0	0	0	0	0	0	0	0	0	0	0	0	0
GCA_006385735	0	0	0	0	0	0	0	0	0	0	0	0	0	0	0	0	0	0	0	0	0	0	0	0	0	0	0	99.747	0	0	0	0	0	0	0	0	0	0	0	0	0	0	0	0	0	0	0	0	0
GCA_006385775	0	0	0	0	0	0	0	0	0	0	0	0	0	0	0	0	0	0	0	0	0	0	0	0	0	0	0	99.747	0	0	0	0	0	0	0	0	0	0	0	0	0	0	0	0	0	0	0	0	0
GCA_006494715	0	99.016	0	0	0	0	0	0	0	0	0	0	0	0	0	0	0	0	0	0	0	0	0	0	0	0	0	0	0	0	0	0	0	0	0	0	0	0	0	0	0	0	0	0	0	0	0	0	0
GCA_006494755	0	0	0	0	0	0	0	0	0	0	0	0	0	0	0	0	0	0	0	0	0	0	0	0	0	0	0	0	0	0	0	0	0	0	0	0	0	0	0	0	0	0	0	0	0	0	0	0	0
GCA_007004545	0	0	0	0	0	0	0	0	0	0	0	0	0	0	0	0	0	0	0	0	0	0	0	0	0	0	0	0	0	0	0	0	0	0	0	0	0	0	0	0	0	0	0	0	0	0	0	0	0
GCA_007197555	0	0	0	0	0	0	0	0	0	0	0	0	0	0	0	0	0	0	0	0	0	0	0	0	0	0	0	0	0	0	0	0	0	0	0	0	0	0	0	0	0	0	0	0	0	0	0	0	0
GCA_007197645	0	0	0	0	0	0	0	0	0	0	0	0	0	0	0	0	0	0	0	0	0	0	0	0	0	0	0	0	0	0	0	0	0	0	0	0	0	0	0	0	0	0	0	0	0	0	0	0	0
GCA_007567505	0	0	0	0	0	0	0	0	0	0	0	0	0	0	0	0	0	0	0	0	0	0	0	0	0	0	0	0	0	0	0	0	0	0	0	0	0	0	0	0	0	0	0	0	0	0	0	0	0
GCA_007595085	0	0	0	0	99.391	0	0	0	0	0	0	0	0	0	0	0	0	0	0	0	0	0	0	0	0	0	0	100	0	0	0	0	0	0	0	0	0	0	0	0	100	0	0	0	0	0	0	0	0
GCA_007595095	0	0	0	0	99.696	0	0	0	0	0	0	0	0	0	0	0	0	0	0	0	0	0	0	0	0	0	0	0	0	0	0	0	0	0	0	0	0	0	0	0	0	0	0	0	0	0	0	0	0
GCA_007595165	0	0	0	0	0	0	0	0	99.543	0	0	0	0	0	0	0	0	0	0	0	0	0	0	0	0	0	0	0	0	0	0	0	0	0	0	0	0	0	0	0	0	0	0	0	0	0	0	0	0
GCA_007595175	0	0	0	0	0	0	0	0	100	0	0	0	0	0	0	0	0	0	0	0	0	0	0	0	0	0	0	0	0	0	0	0	0	0	0	0	0	0	0	0	0	0	0	0	0	0	0	0	0
GCA_007595205	0	0	0	0	99.696	0	0	0	0	0	0	0	0	0	0	0	0	0	0	0	0	0	0	0	0	0	0	0	0	0	0	0	0	0	0	0	0	0	0	0	0	0	0	0	0	0	0	0	0
GCA_007595215	0	0	0	0	0	0	0	99.087	0	0	0	0	0	0	0	0	0	0	0	0	0	0	0	0	0	0	0	0	0	0	0	0	0	0	0	0	0	0	0	0	0	0	0	0	0	0	0	0	0
GCA_007595225	0	0	0	0	0	0	0	0	0	0	0	0	0	0	0	0	0	0	0	0	0	0	0	0	0	0	0	0	0	0	0	0	0	0	0	0	0	0	0	0	0	0	0	0	0	0	0	0	0
GCA_007595265	0	0	0	0	0	0	0	0	0	0	0	0	0	0	0	0	0	0	0	0	0	0	0	0	0	0	0	0	0	0	0	0	0	0	0	0	0	0	0	0	0	0	0	0	0	0	0	0	0
GCA_007595275	0	0	0	0	0	0	0	0	0	0	0	0	0	0	0	0	0	0	0	0	0	0	0	0	0	0	0	0	0	0	0	0	0	0	0	0	0	0	0	0	0	0	0	0	0	0	0	0	0
GCA_007595285	0	0	0	0	0	0	0	0	0	0	0	0	0	0	0	0	0	0	0	0	0	0	0	0	0	0	0	0	0	0	0	0	0	0	0	0	0	0	0	0	0	0	0	0	0	0	0	0	0
GCA_007595325	0	0	0	0	0	99.848	0	0	0	0	0	0	0	0	0	0	0	0	0	0	0	0	0	0	0	0	0	0	0	0	0	0	0	0	0	0	0	0	0	0	0	0	0	0	0	0	0	0	0
GCA_007595335	0	0	0	0	0	0	0	0	0	0	0	0	0	0	0	0	0	0	0	0	0	0	0	0	0	0	0	0	0	0	0	0	0	0	0	0	0	0	0	0	0	0	0	0	0	0	0	0	0
GCA_007595365	0	0	0	0	0	0	0	0	99.391	0	0	0	0	0	0	0	0	0	0	0	0	0	0	0	0	0	0	0	0	0	0	0	0	0	0	0	0	0	0	0	0	0	0	0	0	0	0	0	0
GCA_007595375	0	0	0	0	0	0	0	0	99.391	0	0	0	0	0	0	0	0	0	0	0	0	0	0	0	0	0	0	0	0	0	0	0	0	0	0	0	0	0	0	0	0	0	0	0	0	0	0	0	0
GCA_007595405	0	0	0	0	0	0	0	99.087	0	0	0	0	0	0	0	0	0	0	0	0	0	0	0	0	0	0	0	0	0	0	0	0	0	0	0	0	0	0	0	0	0	0	0	0	0	0	0	0	0
GCA_007636355	0	0	0	0	0	0	99.543	0	0	0	0	0	0	0	0	0	0	0	0	0	0	0	0	0	0	0	0	0	0	0	0	0	0	0	0	0	0	0	0	0	0	0	0	0	0	0	0	0	0
GCA_007636365	0	0	0	0	0	0	99.543	0	0	0	0	0	0	0	0	0	0	0	0	0	0	0	0	0	0	0	0	0	0	0	0	0	0	0	0	0	0	0	0	0	0	0	0	0	0	0	0	0	0
GCA_007636395	0	0	0	0	0	0	99.543	0	0	0	0	0	0	0	0	0	0	0	0	0	0	0	0	0	0	0	0	0	0	0	0	0	0	0	0	0	0	0	0	0	0	0	0	0	0	0	0	0	0
GCA_007636415	0	0	100	0	0	0	0	0	0	0	0	0	0	0	0	0	0	0	0	0	0	0	0	0	0	0	0	0	0	0	0	0	0	0	0	0	0	0	0	0	0	0	0	0	0	0	0	0	0
GCA_007636455	0	0	0	0	99.239	0	0	0	0	0	0	0	0	0	0	0	0	0	0	0	0	0	0	0	0	0	0	0	0	0	0	0	0	0	0	0	0	0	0	0	0	0	0	0	0	0	0	0	0
GCA_007636465	0	0	0	0	0	0	0	0	0	0	0	0	0	0	0	0	0	0	0	0	0	0	0	0	0	0	0	0	0	0	0	0	0	0	0	0	0	0	0	0	0	0	0	0	0	0	0	0	0
GCA_007636495	0	0	0	0	0	0	0	0	99.239	0	0	0	0	0	0	0	0	0	0	0	0	0	0	0	0	0	0	0	0	0	0	0	0	0	0	0	0	0	0	0	0	0	0	0	0	0	0	0	0
GCA_007636505	0	0	0	0	0	0	0	0	0	0	0	0	0	0	0	0	0	0	0	0	0	0	0	0	0	0	0	0	0	0	0	0	0	0	0	0	0	0	0	0	0	0	0	0	0	0	0	0	0
GCA_007636515	0	0	0	100	0	0	0	0	0	0	0	0	0	0	0	0	0	0	0	0	0	0	0	0	0	0	0	0	0	0	0	0	0	0	0	0	0	0	0	0	0	0	0	0	0	0	0	0	0
GCA_007844895	0	0	0	0	99.696	0	0	0	0	0	0	0	0	0	0	0	0	0	0	0	0	0	0	0	0	0	0	0	0	0	0	0	0	0	0	0	0	0	0	0	0	0	0	0	0	0	0	0	0
GCA_007860205	0	0	0	0	0	0	0	0	99.391	0	0	0	0	0	0	0	0	0	0	0	0	0	0	0	0	0	0	0	0	0	0	0	0	0	0	0	0	0	0	0	0	0	0	0	0	0	0	0	0
GCA_007923045	0	0	0	0	0	0	0	0	0	0	0	0	0	0	0	0	0	0	0	0	0	0	0	0	0	0	0	0	0	0	0	0	0	0	0	0	0	0	0	0	0	0	0	0	0	0	0	0	0
GCA_008119825	0	0	100	0	0	0	0	0	0	0	0	0	0	0	0	0	0	0	0	0	0	0	0	0	0	0	0	0	0	0	0	0	0	0	0	0	0	0	0	0	0	0	0	0	0	0	0	0	0
GCA_009183365	0	0	0	0	99.848	0	0	0	0	0	0	0	0	0	0	0	0	0	0	0	0	0	0	0	0	0	0	0	0	0	0	0	0	0	0	0	0	0	0	0	0	0	0	0	0	0	0	0	0
GCA_009372175	0	0	0	0	0	0	0	0	0	0	0	0	0	0	0	0	0	0	0	0	0	0	0	0	0	0	0	0	0	0	0	0	0	0	0	0	0	0	0	0	0	0	0	0	0	0	0	0	0
GCA_009377275	0	0	0	0	0	0	0	0	0	0	0	0	0	0	0	0	0	0	0	0	0	0	0	0	0	0	0	0	0	0	0	0	0	0	0	0	0	0	0	0	0	0	0	0	0	0	0	0	0
GCA_009647595	0	0	0	0	0	0	0	0	0	0	0	0	0	0	0	0	0	0	0	0	0	0	0	0	0	0	0	0	0	0	0	0	0	0	0	0	0	0	0	0	0	0	0	0	0	0	0	0	0
GCA_009663145	0	0	0	0	0	0	0	0	0	0	0	0	0	0	0	0	0	0	0	0	0	0	0	0	0	0	0	0	0	0	0	0	0	0	0	0	0	0	0	0	0	0	0	0	0	0	0	0	0
GCA_009730575	0	0	0	0	0	0	0	0	0	0	0	0	0	0	0	0	0	0	0	0	0	0	0	0	0	0	0	0	0	0	0	0	0	0	0	0	0	0	0	0	0	0	0	0	0	0	0	0	0
GCA_009730655	0	0	0	0	0	99.391	0	0	0	0	0	0	0	0	0	0	0	0	0	0	0	0	0	0	0	0	0	0	0	0	0	0	0	0	0	0	0	0	0	0	0	0	0	0	0	0	0	0	0
GCA_009828585	0	0	0	0	0	0	0	0	0	0	0	0	0	0	0	0	0	0	0	0	0	0	0	0	0	0	0	0	0	0	0	0	0	0	0	0	0	0	0	0	0	0	0	0	0	0	0	0	0
GCA_009831655	0	0	0	0	0	0	0	0	0	0	0	0	0	0	0	0	0	0	0	0	0	0	0	0	0	0	0	0	0	0	0	0	0	0	0	0	0	0	0	0	0	0	0	0	0	0	0	0	0
GCA_009846595	0	0	0	0	99.696	0	0	0	0	0	0	0	0	0	0	0	0	0	0	0	0	0	0	0	0	0	0	0	0	0	0	0	0	0	0	0	0	100	0	0	0	100	0	0	0	0	0	0	0
GCA_009993165	0	0	0	0	0	0	0	0	0	0	0	0	0	0	0	0	0	0	0	0	0	0	0	0	0	0	0	0	0	0	0	0	0	0	0	0	0	0	0	0	0	0	0	0	0	0	0	0	0
GCA_009993825	0	0	0	0	0	0	0	0	0	0	0	0	0	0	0	0	0	0	0	0	0	0	0	0	0	0	0	0	0	0	0	0	0	0	0	0	0	0	0	0	0	0	0	0	0	0	0	0	0
GCA_009993915	0	0	0	0	0	0	0	0	0	0	0	0	0	0	0	0	0	0	0	0	0	0	0	0	0	0	0	0	0	0	0	0	0	0	0	0	0	0	0	0	0	0	0	0	0	0	0	0	0
GCA_009994065	0	0	0	0	0	0	0	0	0	0	0	0	0	0	0	0	0	0	0	0	0	0	0	0	0	0	0	0	0	0	0	0	0	0	0	0	0	0	0	0	0	0	0	0	0	0	0	0	0
GCA_009994185	0	0	0	0	0	0	0	0	0	0	0	0	0	0	0	0	0	0	0	0	0	0	0	0	0	0	0	0	0	0	0	0	0	0	0	0	0	0	0	0	0	0	0	0	0	0	0	0	0
GCA_009994365	0	0	0	0	0	0	0	0	0	0	0	0	0	0	0	0	0	0	0	0	0	0	0	0	0	0	0	0	0	0	0	0	0	0	0	0	0	0	0	0	0	0	0	0	0	0	0	0	0
GCA_009994445	0	0	0	0	0	0	0	0	0	0	0	0	0	0	0	0	0	0	0	0	0	0	0	0	0	0	0	0	0	0	0	0	0	0	0	0	0	0	0	0	0	0	0	0	0	0	0	0	0
GCA_009994665	0	0	0	0	0	0	0	0	0	0	0	0	0	0	0	0	0	0	0	0	0	0	0	0	0	0	0	0	0	0	0	0	0	0	0	0	0	0	0	0	0	0	0	0	0	0	0	0	0
GCA_010092445	0	0	0	0	0	0	0	0	0	0	0	0	0	0	0	0	0	0	0	0	0	0	0	0	0	0	0	0	0	0	0	0	0	0	0	0	0	0	0	0	0	0	0	0	0	0	0	0	0
GCA_010214955	0	0	0	100	0	0	0	0	0	0	0	0	0	0	0	0	0	0	0	0	0	0	0	0	0	0	0	0	0	0	0	0	0	0	0	0	0	0	0	0	0	0	0	0	0	0	0	0	0
GCA_011106835	0	0	0	99.848	0	0	0	0	0	0	0	0	0	0	0	0	0	0	0	0	0	0	0	0	0	0	0	0	0	0	0	0	0	0	0	0	0	0	0	0	0	0	0	0	0	0	0	0	0
GCA_011765625	0	0	0	0	0	0	0	0	0	100	0	0	0	0	0	0	0	0	0	0	0	0	0	0	0	0	0	0	0	0	0	0	0	0	0	0	0	0	0	0	0	0	0	0	0	0	0	0	0
GCA_012030025	0	0	0	0	0	0	99.543	0	0	0	0	0	0	0	0	0	0	0	0	0	0	0	0	0	0	0	0	0	0	0	0	0	0	0	0	0	0	0	0	0	0	0	0	0	0	0	0	0	0
GCA_012263345	0	0	0	0	0	0	0	0	0	0	0	0	0	0	0	0	0	0	0	0	0	0	0	0	0	0	0	0	0	0	0	0	0	0	0	0	0	0	0	0	0	0	0	0	0	0	0	0	0
GCA_012396675	0	0	0	0	99.848	0	0	0	0	0	0	0	0	0	0	0	0	0	0	0	0	0	0	0	0	0	0	0	0	0	0	0	0	0	0	0	0	0	0	0	0	0	0	0	0	0	0	0	0
GCA_012490345	0	0	0	0	0	0	0	0	0	0	0	0	0	0	0	0	0	0	0	0	0	0	0	0	0	0	0	0	0	0	0	0	0	0	0	0	0	0	0	0	0	0	0	0	0	0	0	98.872	0
GCA_012490465	0	0	0	0	0	0	0	0	0	0	0	0	0	0	0	0	0	0	0	0	0	0	0	0	0	0	0	0	0	0	0	0	0	0	0	0	0	0	0	0	0	0	0	0	0	0	0	0	0
GCA_012490605	0	0	0	0	0	0	0	0	0	0	0	0	0	0	0	0	0	0	0	0	0	0	0	0	0	0	0	0	0	0	0	0	0	0	0	0	0	0	0	0	0	0	0	0	0	0	0	0	0
GCA_012584455	0	0	0	0	0	0	0	0	0	0	0	0	0	0	0	0	0	0	0	0	0	0	0	0	0	0	0	0	0	0	0	0	0	0	0	0	0	0	0	0	0	0	0	0	0	0	0	0	0
GCA_012843185	0	0	0	0	0	0	0	0	0	0	0	0	0	0	0	0	0	0	0	0	0	0	0	0	0	0	0	0	0	0	0	0	0	0	0	0	0	0	0	0	0	0	0	0	0	0	0	0	0
GCA_012911865	0	0	0	0	0	0	0	0	0	0	0	0	0	0	0	0	0	0	0	0	0	0	0	0	0	0	0	0	0	0	0	0	0	0	0	0	0	0	0	0	0	0	0	0	0	0	0	0	0
GCA_013214165	0	0	0	0	0	0	0	0	0	0	0	0	0	0	0	0	0	0	0	0	0	0	0	0	0	0	0	0	0	0	0	0	0	0	0	0	0	0	0	0	0	0	0	0	0	0	0	0	0
GCA_013248875	0	98.462	0	0	0	0	0	0	0	0	0	0	0	0	0	0	0	0	0	0	0	0	0	0	0	0	0	0	0	0	0	0	0	0	0	0	0	0	0	0	0	0	0	0	0	0	0	0	0
GCA_013248905	0	0	0	0	0	0	0	0	0	0	0	0	0	0	0	0	0	0	0	0	0	0	0	0	0	0	0	0	0	0	0	0	0	0	0	0	0	0	0	0	0	0	0	0	0	0	0	0	0
GCA_013267215	0	0	0	0	0	0	0	0	0	0	0	0	0	0	0	0	0	0	0	0	0	0	0	0	0	0	0	0	0	0	0	0	0	0	0	0	0	0	0	0	0	0	0	0	0	0	0	0	0
GCA_013283205	0	0	0	0	0	0	0	0	0	0	0	0	0	0	0	0	0	0	0	0	0	0	0	0	0	0	0	0	0	0	0	0	0	0	0	0	0	0	0	0	0	0	0	0	0	0	0	0	0
GCA_013307415	0	0	0	0	0	0	0	0	0	0	0	0	0	0	0	0	0	0	0	0	0	0	0	0	0	0	0	0	0	0	0	0	0	0	0	0	0	0	0	0	0	0	0	0	0	0	0	0	0
GCA_013394145	0	0	0	0	0	0	0	0	0	0	0	0	0	0	0	0	0	0	0	0	0	0	0	0	0	0	0	0	0	0	0	0	0	0	0	0	0	0	0	0	0	0	0	0	0	0	0	0	0
GCA_014163715	0	0	0	0	0	0	0	0	0	0	0	0	0	0	0	0	0	0	0	0	0	0	0	0	0	0	0	0	0	0	0	0	0	0	0	0	0	0	0	0	0	0	0	0	0	0	0	0	0
GCA_014163735	0	0	0	0	0	0	0	0	0	0	0	0	0	0	0	0	0	0	0	0	0	0	0	0	0	0	0	0	0	0	0	0	0	0	0	0	0	0	0	0	0	0	0	0	0	0	0	0	0
GCA_014163775	0	0	0	0	0	0	0	0	0	0	0	0	0	0	0	0	0	0	0	0	0	0	0	0	0	0	0	0	0	0	0	0	0	0	0	0	0	0	0	0	0	0	0	0	0	0	0	0	0
GCA_014163845	0	0	0	0	0	0	0	0	0	0	0	0	0	0	0	0	0	0	0	0	0	0	0	0	0	0	0	0	0	0	0	0	0	0	0	0	0	0	0	0	0	0	0	0	0	0	0	0	0
GCA_014164055	0	0	0	0	0	0	0	0	0	0	0	0	0	0	0	0	0	0	0	0	0	0	0	0	0	0	0	0	0	0	0	0	0	0	0	0	0	0	0	0	0	0	0	0	0	0	0	0	0
GCA_014164185	0	0	0	0	0	0	0	0	0	0	0	0	0	0	0	0	0	0	0	0	0	0	0	0	0	0	0	0	0	0	0	0	0	0	0	0	0	0	0	0	0	0	0	0	0	0	0	0	0
GCA_014164215	0	0	0	0	0	0	0	0	0	0	0	0	0	0	0	0	0	0	0	0	0	0	0	0	0	0	0	0	0	0	0	0	0	0	0	0	0	0	0	0	0	0	0	0	0	0	0	0	0
GCA_014164505	0	0	0	0	0	0	0	0	0	0	0	0	0	0	0	0	0	0	0	0	0	0	0	0	0	0	0	0	0	0	0	0	0	0	0	0	0	0	0	0	0	0	0	0	0	0	0	0	0
GCA_014164545	0	0	0	0	0	0	0	0	0	0	0	0	0	0	0	0	0	0	0	0	0	0	0	0	0	0	0	0	0	0	0	0	0	0	0	0	0	0	0	0	0	0	0	0	0	0	0	0	0
GCA_014263185	0	0	0	0	0	98.782	0	0	0	0	0	0	0	0	0	0	0	0	0	0	0	0	0	0	0	0	0	0	0	0	0	0	0	0	0	0	0	0	0	0	0	0	0	0	0	0	0	0	0
GCA_014444625	0	0	0	0	0	0	0	0	100	0	0	0	0	0	0	0	0	0	99.658	0	0	0	0	0	0	100	0	0	0	0	0	0	99.497	0	0	0	0	0	100	0	0	0	0	0	0	0	0	0	0
GCA_014596695	0	0	0	0	0	0	0	0	0	0	0	0	0	0	0	0	0	0	0	0	0	0	0	0	0	0	0	0	0	0	0	0	0	0	0	0	0	0	0	0	0	0	0	0	0	0	0	0	0
GCA_014641855	0	0	0	0	0	0	0	0	0	0	0	0	0	0	0	0	0	0	0	0	0	0	0	0	0	0	0	0	0	0	0	0	0	0	0	0	0	0	0	0	0	0	0	0	0	0	0	0	0
GCA_014644375	0	0	96.037	0	0	0	0	0	0	0	0	0	0	0	0	0	0	0	0	0	0	0	0	0	0	0	0	0	0	0	0	0	0	0	0	0	0	0	0	0	0	0	0	0	0	0	0	0	0
GCA_014647135	0	0	0	0	0	0	0	0	0	0	0	0	0	0	0	0	0	0	0	0	0	0	0	0	0	0	0	0	0	0	0	0	0	0	0	0	0	0	0	0	0	0	0	0	0	0	0	99.499	0
GCA_014647215	0	0	0	0	0	0	0	0	0	0	0	0	0	0	0	0	0	0	0	0	0	0	0	0	0	0	0	0	0	0	0	0	0	0	0	0	0	0	0	0	0	0	0	0	0	0	0	0	0
GCA_014647555	0	0	0	0	0	0	0	0	0	0	0	0	0	0	0	0	0	0	0	0	0	0	0	0	0	0	0	0	0	0	0	0	0	0	0	0	0	0	0	0	0	0	0	0	0	0	0	0	0
GCA_014647575	0	0	0	0	0	0	0	0	0	0	0	0	0	0	0	0	0	0	0	0	0	0	0	0	0	0	0	0	0	0	0	0	0	0	0	0	0	0	0	0	0	0	0	0	0	0	0	0	0
GCA_014647855	0	0	0	0	0	0	0	0	0	0	0	0	0	0	0	0	0	0	0	0	0	0	0	0	0	0	0	0	0	0	0	0	0	0	0	0	0	0	0	0	0	0	0	0	0	0	0	0	0
GCA_014648035	0	0	0	0	0	0	0	0	0	0	0	0	0	0	0	0	0	0	0	0	0	0	0	0	0	0	0	0	0	0	0	0	0	0	0	0	0	0	0	0	0	0	0	0	0	0	0	0	0
GCA_014648295	0	0	0	0	0	0	0	0	0	0	0	0	0	0	0	0	0	0	0	0	0	0	0	0	0	0	0	0	0	0	0	0	0	0	0	0	0	0	0	0	0	0	0	0	0	0	0	0	0
GCA_014648315	0	0	0	0	0	0	0	0	0	0	0	0	0	0	0	0	0	0	0	0	0	0	0	0	0	0	0	0	0	0	0	0	0	0	0	0	0	0	0	0	0	0	0	0	0	0	0	0	0
GCA_014648335	0	0	0	0	0	0	0	0	0	0	0	0	0	0	0	0	0	0	0	0	0	0	0	0	0	0	0	0	0	0	0	0	0	0	0	0	0	0	0	0	0	0	0	0	0	0	0	0	0
GCA_014651955	0	0	0	0	0	0	0	0	0	0	0	0	0	0	0	0	0	0	0	0	0	0	0	0	0	0	0	0	0	0	0	0	0	0	0	0	0	0	0	0	0	0	0	0	0	0	0	0	0
GCA_014651975	0	0	99.848	0	0	0	0	0	0	0	0	0	0	0	0	0	0	0	0	0	0	0	0	0	0	0	0	0	0	0	0	0	0	0	0	0	0	0	0	0	0	0	0	0	0	0	0	0	0
GCA_014652115	0	0	0	99.848	0	0	0	0	0	0	0	0	0	0	0	0	0	0	0	0	0	0	0	0	0	0	0	0	0	0	0	0	0	0	0	0	0	0	0	0	0	0	0	0	0	0	0	0	0
GCA_014702225	0	0	0	0	0	99.239	0	0	0	0	0	0	0	0	0	0	0	0	0	0	0	0	0	0	0	0	0	0	0	0	0	0	0	0	0	0	0	0	0	0	0	0	0	0	0	0	0	0	0
GCA_014840975	0	0	0	0	0	0	0	0	0	0	0	0	0	0	0	0	0	0	0	0	0	0	0	0	0	0	0	0	0	0	0	0	0	0	0	0	0	0	0	0	0	0	0	0	0	0	0	0	0
GCA_015069875	0	0	0	0	0	0	0	0	0	0	0	0	0	0	0	0	0	0	0	0	0	0	0	0	0	0	0	0	0	0	0	0	0	0	0	0	0	0	0	0	0	0	0	0	0	0	0	0	0
GCA_015767295	0	0	0	0	0	0	0	0	0	0	0	0	0	0	0	0	0	0	0	0	0	0	0	0	0	0	0	0	0	0	0	0	0	0	0	0	0	0	0	0	0	0	0	0	0	0	0	0	0
GCA_016406305	0	0	0	0	0	0	0	0	0	0	0	0	0	0	0	0	0	0	0	0	0	0	0	0	0	0	0	0	0	0	0	0	0	0	0	0	0	0	0	0	0	0	0	0	0	0	0	0	0
GCA_016406325	0	0	0	0	0	0	0	0	0	0	0	0	0	0	0	0	0	0	0	0	0	0	0	0	0	0	0	0	0	0	0	0	0	0	0	0	0	0	0	0	0	0	0	0	0	0	0	0	0
GCA_016757755	0	0	0	0	0	0	0	0	0	0	0	0	0	0	0	0	0	0	0	0	0	0	0	0	0	0	0	0	0	0	0	0	0	0	0	0	0	0	0	0	0	0	0	0	0	0	0	0	0
GCA_016764815	0	0	0	0	0	0	0	0	0	0	0	0	0	0	0	0	0	0	0	0	0	0	0	0	0	0	0	0	0	0	0	0	0	0	0	0	0	0	0	0	0	0	0	0	0	0	0	0	0
GCA_016765635	0	0	0	0	0	0	0	0	0	0	0	0	0	0	0	0	0	0	0	0	0	0	0	0	0	0	0	0	0	0	0	0	0	0	0	0	0	0	0	0	0	0	0	0	0	0	0	0	0
GCA_016774375	0	0	0	0	0	0	0	0	0	0	0	0	0	0	0	0	0	0	0	0	0	0	0	0	0	0	0	0	0	0	0	0	0	0	0	0	0	0	0	0	0	0	0	0	0	0	0	0	0
GCA_016834455	0	0	0	0	0	0	0	0	0	0	0	0	0	0	0	0	0	0	0	0	0	0	0	0	0	0	0	0	0	0	0	0	0	0	0	0	0	0	0	0	0	0	0	0	0	0	0	0	0
GCA_016859145	0	0	0	0	0	0	0	0	0	0	0	0	0	0	0	0	0	0	0	0	0	0	0	0	0	0	0	0	0	0	0	0	0	0	0	0	0	0	0	0	0	0	0	0	0	0	0	0	0
GCA_017068195	0	0	0	0	0	0	0	0	0	0	0	0	0	0	0	0	0	0	0	0	0	0	0	0	0	0	0	0	0	0	0	0	0	0	0	0	0	0	0	0	0	0	0	0	0	0	0	0	0
GCA_017354925	0	0	0	0	0	0	0	0	0	0	0	0	0	0	0	0	0	0	0	0	0	0	0	0	0	0	0	0	0	0	0	0	0	0	0	0	0	0	0	0	0	0	0	0	0	0	0	0	0
GCA_017354945	0	0	0	0	0	0	0	0	0	0	0	0	0	0	0	0	0	0	0	0	0	0	0	0	0	0	0	0	0	0	0	0	0	0	0	0	0	0	0	0	0	0	0	0	0	0	0	0	0
GCA_017354965	0	0	0	0	0	0	0	0	0	0	0	0	0	0	0	0	0	0	0	0	0	0	0	0	0	0	0	0	0	0	0	0	0	0	0	0	0	0	0	0	0	0	0	0	0	0	0	0	0
GCA_017354985	0	0	0	0	0	0	0	0	0	0	0	0	0	0	0	0	0	0	0	0	0	0	0	0	0	0	0	0	0	0	0	0	0	0	0	0	0	0	0	0	0	0	0	0	0	0	0	0	0
GCA_017368415	0	0	0	0	0	0	0	0	0	0	0	0	0	0	0	0	0	0	0	0	0	0	0	0	0	0	0	0	0	0	0	0	0	0	0	0	0	0	0	0	0	0	0	0	0	0	0	0	0
GCA_017570045	0	0	0	0	0	99.239	0	0	0	0	0	0	0	0	0	0	0	0	0	0	0	0	0	0	0	0	0	0	0	0	0	0	0	0	0	0	0	0	0	0	0	0	0	0	0	0	0	0	0
GCA_017570125	0	0	0	0	0	0	99.391	0	0	0	0	0	0	0	0	0	0	0	0	0	0	0	0	0	0	0	0	0	0	0	0	0	0	0	0	0	0	0	0	0	0	0	0	0	0	0	0	0	0
GCA_017570225	0	0	0	0	99.087	0	0	0	0	0	0	0	0	0	0	0	0	0	0	0	0	0	0	0	0	0	0	0	0	0	0	0	0	0	0	0	0	0	0	0	0	0	0	0	0	0	0	0	0
GCA_017570325	0	0	0	0	99.239	0	0	0	0	0	0	0	0	0	0	0	0	0	0	0	0	0	0	0	0	0	0	0	0	0	0	0	0	0	0	0	0	0	0	0	0	0	0	0	0	0	0	0	0
GCA_017579985	0	0	0	0	99.696	0	0	0	0	0	0	0	0	0	0	0	0	0	0	0	0	0	0	0	0	0	0	0	0	0	0	0	0	0	0	0	0	0	0	0	0	0	0	0	0	0	0	0	0
GCA_017580005	0	0	0	0	0	99.543	0	0	0	0	0	0	0	0	0	0	0	0	0	0	0	0	0	0	0	0	0	0	0	0	0	0	0	0	0	0	0	0	0	0	0	0	0	0	0	0	0	0	0
GCA_017580015	0	0	0	0	0	99.543	0	0	0	0	0	0	0	0	0	0	0	0	0	0	0	0	0	0	0	0	0	0	0	0	0	0	0	0	0	0	0	0	0	0	0	0	0	0	0	0	0	0	0
GCA_017580025	0	0	0	0	99.696	0	0	0	0	0	0	0	0	0	0	0	0	0	0	0	0	0	0	0	0	0	0	0	0	0	0	0	0	0	0	0	0	0	0	0	0	0	0	0	0	0	0	0	0
GCA_017580065	0	0	0	0	99.848	0	0	0	0	0	0	0	0	0	0	0	0	0	0	0	0	0	0	0	0	0	0	0	0	0	0	0	0	0	0	0	0	0	0	0	0	0	0	0	0	0	0	0	0
GCA_017580085	0	0	0	0	99.696	0	0	0	0	0	0	0	0	0	0	0	0	0	0	0	0	0	0	0	0	0	0	0	0	0	0	0	0	0	0	0	0	0	0	0	0	0	0	0	0	0	0	0	0
GCA_017580095	0	0	0	0	0	0	0	0	99.391	0	0	0	0	0	0	0	0	0	0	0	0	0	0	0	0	0	0	0	0	0	0	0	0	0	0	0	0	0	0	0	0	0	0	0	0	0	0	0	0
GCA_017580105	0	0	0	0	0	0	0	0	99.543	0	0	0	0	0	0	0	0	0	0	0	0	0	0	0	0	0	0	0	0	0	0	0	0	0	0	0	0	0	0	0	0	0	0	0	0	0	0	0	0
GCA_017580125	0	0	0	0	99.391	0	0	0	0	0	0	0	0	0	0	0	0	0	0	0	0	0	0	0	0	0	0	0	0	0	0	0	0	0	0	0	0	0	0	0	0	0	0	0	0	0	0	0	0
GCA_017580145	0	0	0	0	99.696	0	0	0	0	0	0	0	0	0	0	0	0	0	0	0	0	0	0	0	0	0	0	0	0	0	0	0	0	0	0	0	0	0	0	0	0	0	0	0	0	0	0	0	0
GCA_017580185	0	0	0	0	0	0	0	0	99.543	0	0	0	0	0	0	0	0	0	0	0	0	0	0	0	0	0	0	0	0	0	0	0	0	0	0	0	0	0	0	0	0	0	0	0	0	0	0	0	0
GCA_017580205	0	0	0	0	99.239	0	0	0	0	0	0	0	0	0	0	0	0	0	0	0	0	0	0	0	0	0	0	0	0	0	0	0	0	0	0	0	0	0	0	0	0	0	0	0	0	0	0	0	0
GCA_017580215	0	0	0	0	99.087	0	0	0	0	0	0	0	0	0	0	0	0	0	0	0	0	0	0	0	0	0	0	0	0	0	0	0	0	0	0	0	0	0	0	0	0	0	0	0	0	0	0	0	0
GCA_017580225	0	0	0	0	99.696	0	0	0	0	0	0	0	0	0	0	0	0	0	0	0	0	0	0	0	0	0	0	0	0	0	0	0	0	0	0	0	0	0	0	0	0	0	0	0	0	0	0	0	0
GCA_017580235	0	0	0	0	99.696	0	0	0	0	0	0	0	0	0	0	0	0	0	0	0	0	0	0	0	0	0	0	0	0	0	0	0	0	0	0	0	0	0	0	0	0	0	0	0	0	0	0	0	0
GCA_017580285	0	0	0	0	99.848	0	0	0	0	0	0	0	0	0	0	0	0	0	0	0	0	0	0	0	0	0	0	0	0	0	0	0	0	0	0	0	0	0	0	0	0	0	0	0	0	0	0	0	0
GCA_017580295	0	0	0	0	0	0	0	0	99.543	0	0	0	0	0	0	0	0	0	0	0	0	0	0	0	0	0	0	0	0	0	0	0	0	0	0	0	0	0	0	0	0	0	0	0	0	0	0	0	0
GCA_017580325	0	0	0	0	0	0	0	0	99.391	0	0	0	0	0	0	0	0	0	0	0	0	0	0	0	0	0	0	0	0	0	0	0	0	0	0	0	0	0	0	0	0	0	0	0	0	0	0	0	0
GCA_017580335	0	0	0	0	0	99.239	0	0	0	0	0	0	0	0	0	0	0	0	0	0	0	0	0	0	0	0	0	0	0	0	0	0	0	0	0	0	0	0	0	0	0	0	0	0	0	0	0	0	0
GCA_017580345	0	0	0	0	99.848	0	0	0	0	0	0	0	0	0	0	0	0	0	0	0	0	0	0	0	0	0	0	0	0	0	0	0	0	0	0	0	0	0	0	0	0	0	0	0	0	0	0	0	0
GCA_017580385	0	0	0	0	99.543	0	0	0	0	0	0	0	0	0	0	0	0	0	0	0	0	0	0	0	0	0	0	0	0	0	0	0	0	0	0	0	0	0	0	0	0	0	0	0	0	0	0	0	0
GCA_017580395	0	0	0	0	99.848	0	0	0	0	0	0	0	0	0	0	0	0	0	0	0	0	0	0	0	0	0	0	0	0	0	0	0	0	0	0	0	0	0	0	0	0	0	0	0	0	0	0	0	0
GCA_017580415	0	0	0	0	0	0	99.696	0	0	0	0	0	0	0	0	0	0	0	0	0	0	0	0	0	0	0	0	0	0	0	0	0	0	0	0	0	0	0	0	0	0	0	0	0	0	0	0	0	0
GCA_017580425	0	0	0	0	99.543	0	0	0	0	0	0	0	0	0	0	0	0	0	0	0	0	0	0	0	0	0	0	0	0	0	0	0	0	0	0	0	0	0	0	0	0	0	0	0	0	0	0	0	0
GCA_017580455	0	0	0	0	0	0	0	0	99.543	0	0	0	0	0	0	0	0	0	0	0	0	0	0	0	0	0	0	0	0	0	0	0	0	0	0	0	0	0	0	0	0	0	0	0	0	0	0	0	0
GCA_017580485	0	0	0	0	0	99.391	0	0	0	0	0	0	0	0	0	0	0	0	0	0	0	0	0	0	0	0	0	0	0	0	0	0	0	0	0	0	0	0	0	0	0	0	0	0	0	0	0	0	0
GCA_017580505	0	0	0	0	99.848	0	0	0	0	0	0	0	0	0	0	0	0	0	0	0	0	0	0	0	0	0	0	0	0	0	0	0	0	0	0	0	0	0	0	0	0	0	0	0	0	0	0	0	0
GCA_017580525	0	0	0	0	99.239	0	0	0	0	0	0	0	0	0	0	0	0	0	0	0	0	0	0	0	0	0	0	0	0	0	0	0	0	0	0	0	0	0	0	0	0	0	0	0	0	0	0	0	0
GCA_017580535	0	0	0	0	99.239	0	0	0	0	0	0	0	0	0	0	0	0	0	0	0	0	0	0	0	0	0	0	0	0	0	0	0	0	0	0	0	0	0	0	0	0	0	0	0	0	0	0	0	0
GCA_017580565	0	0	0	0	0	0	98.935	0	0	0	0	0	0	0	0	0	0	0	0	0	0	0	0	0	0	0	0	0	0	0	0	0	0	0	0	0	0	0	0	0	0	0	0	0	0	0	0	0	0
GCA_017580585	0	0	0	0	0	0	0	0	100	0	0	0	0	0	0	0	0	0	0	0	0	0	0	0	0	0	0	0	0	0	0	0	0	0	0	0	0	0	0	0	0	0	0	0	0	0	0	0	0
GCA_017580595	0	0	0	0	98.935	0	0	0	0	0	0	0	0	0	0	0	0	0	0	0	0	0	0	0	0	0	0	0	0	0	0	0	0	0	0	0	0	0	0	0	0	0	0	0	0	0	0	0	0
GCA_017580635	0	0	0	0	99.696	0	0	0	0	0	0	0	0	0	0	0	0	0	0	0	0	0	0	0	0	0	0	0	0	0	0	0	0	0	0	0	0	0	0	0	0	0	0	0	0	0	0	0	0
GCA_017580665	0	0	0	0	0	99.696	0	0	0	0	0	0	0	0	0	0	0	0	0	0	0	0	0	0	0	0	0	0	0	0	0	0	0	0	0	0	0	0	0	0	0	0	0	0	0	0	0	0	0
GCA_017580685	0	0	0	0	99.391	0	0	0	0	0	0	0	0	0	0	0	0	0	0	0	0	0	0	0	0	0	0	0	0	0	0	0	0	0	0	0	0	0	0	0	0	0	0	0	0	0	0	0	0
GCA_017580705	0	0	0	0	99.087	0	0	0	0	0	0	0	0	0	0	0	0	0	0	0	0	0	0	0	0	0	0	0	0	0	0	0	0	0	0	0	0	0	0	0	0	0	0	0	0	0	0	0	0
GCA_017580715	0	0	0	0	0	99.848	0	0	0	0	0	0	0	0	0	0	0	0	0	0	0	0	0	0	0	0	0	0	0	0	0	0	0	0	0	0	0	0	0	0	0	0	0	0	0	0	0	0	0
GCA_017635155	0	0	0	0	0	0	0	0	0	0	0	0	0	0	0	0	0	0	0	0	0	0	0	0	0	0	0	0	0	0	0	0	0	0	0	0	0	0	0	0	0	0	0	0	0	0	0	0	80.91
GCA_017988935	0	0	0	0	0	0	0	0	0	0	0	0	0	0	0	0	0	0	0	0	0	0	0	0	0	0	0	0	0	0	0	0	0	0	0	0	0	0	0	0	0	0	0	0	0	0	0	0	0
GCA_017999035	0	0	0	0	0	0	0	0	0	0	0	0	0	0	0	0	0	0	0	0	0	0	0	0	0	0	0	0	0	0	0	0	0	0	0	0	0	0	0	0	0	0	0	0	0	0	0	0	0
GCA_018005685	0	0	0	0	0	0	0	0	0	0	0	0	0	0	0	0	0	0	0	0	0	0	0	0	0	0	0	0	0	0	0	0	0	0	0	0	0	0	0	0	0	0	0	0	0	0	0	0	0
GCA_018100775	0	0	0	0	0	0	0	0	0	0	0	0	0	0	0	0	0	0	0	0	0	0	0	0	0	0	0	0	0	0	0	0	0	0	0	0	0	0	0	0	0	0	0	0	0	0	0	0	0
GCA_018221465	0	0	0	0	0	0	0	0	0	0	0	0	0	0	0	0	0	0	0	0	0	0	0	0	0	0	0	0	0	0	0	0	0	0	0	0	0	0	0	0	0	0	0	0	0	0	0	0	0
GCA_018223345	0	0	0	0	0	0	0	0	0	0	0	0	0	0	0	0	0	0	0	0	0	0	0	0	0	0	0	0	0	0	0	0	0	0	0	0	0	0	0	0	0	0	0	0	0	0	0	0	0
GCA_018224605	0	0	0	0	0	0	0	0	0	0	0	0	0	0	0	0	0	0	0	0	0	0	0	0	0	0	0	0	0	0	0	0	0	0	0	0	0	0	0	0	0	0	0	0	0	0	0	0	0
GCA_018394335	0	0	0	0	0	0	0	0	0	0	0	0	0	0	0	0	0	0	0	0	0	0	0	0	0	0	0	0	0	0	0	0	0	0	0	0	0	0	0	0	0	0	0	0	0	0	0	0	0
GCA_018596335	0	0	0	0	0	0	0	0	0	0	0	0	0	0	0	0	0	0	0	0	0	0	0	0	0	0	0	0	0	0	0	0	0	0	0	0	0	0	0	0	0	0	0	0	0	0	0	0	0
GCA_018799045	0	0	0	100	0	0	0	0	0	0	0	0	0	0	0	0	0	0	0	0	0	0	0	0	0	0	0	0	0	0	0	0	0	0	0	0	0	0	0	0	0	0	0	0	0	0	0	0	0
GCA_018799065	0	0	0	0	0	0	0	0	99.391	0	0	0	0	0	0	0	0	0	0	0	0	0	0	0	0	0	0	0	0	0	0	0	0	0	0	0	0	0	0	0	0	0	0	0	0	0	0	0	0
GCA_019264685	0	0	0	0	0	0	0	0	100	0	0	0	0	0	0	0	0	0	0	0	0	0	0	0	0	0	0	0	0	0	0	0	0	0	0	0	0	0	0	0	0	0	0	0	0	0	0	0	0
GCA_019265005	0	0	0	0	0	0	0	0	100	0	0	0	0	0	0	0	0	0	0	0	0	0	0	0	0	0	0	0	0	0	0	0	0	0	0	0	0	0	0	0	0	0	0	0	0	0	0	0	0
GCA_019265025	0	0	0	0	0	0	0	0	100	0	0	0	0	0	0	0	0	0	0	0	0	0	0	0	0	0	0	0	0	0	0	0	0	0	0	0	0	0	0	0	0	0	0	0	0	0	0	0	0
GCA_019265045	0	0	0	0	0	0	0	0	100	0	0	0	0	0	0	0	0	0	0	0	0	0	0	0	0	0	0	0	0	0	0	0	0	0	0	0	0	0	0	0	0	0	0	0	0	0	0	0	0
GCA_019266125	0	0	0	0	0	0	0	0	0	0	0	0	0	0	0	0	0	0	0	0	0	0	0	0	0	0	0	0	0	0	0	0	0	0	0	0	0	0	0	0	0	0	0	0	0	0	0	0	0
GCA_019266205	0	0	0	0	0	0	0	0	0	0	0	0	0	0	0	0	0	0	0	0	0	0	0	0	0	0	0	0	0	0	0	0	0	0	0	0	0	0	0	0	0	0	0	0	0	0	0	0	0
GCA_019303235	0	0	0	0	0	0	0	0	99.239	0	0	0	0	0	0	0	0	0	0	0	0	0	0	0	0	0	0	0	0	0	0	0	0	0	0	0	0	0	0	0	0	0	0	0	0	0	0	0	0
GCA_019303255	0	0	0	0	0	0	0	0	100	0	0	0	0	0	0	0	0	0	0	0	0	0	0	0	0	0	0	0	0	0	0	0	0	0	0	0	0	0	0	0	0	0	0	0	0	0	0	0	0
GCA_019303275	0	0	100	0	0	0	0	0	0	0	0	0	0	0	0	0	0	0	0	0	0	0	0	0	0	0	0	0	0	0	0	0	0	0	0	0	0	0	0	0	0	0	0	0	0	0	0	0	0
GCA_019303295	0	0	0	0	0	0	0	0	100	0	0	0	0	0	0	0	0	0	0	0	0	0	0	0	0	0	0	0	0	0	0	0	0	0	0	0	0	0	0	0	0	0	0	0	0	0	0	0	0
GCA_019303305	0	0	0	0	99.543	0	0	0	0	0	0	0	0	0	0	0	0	0	0	0	0	0	0	0	0	0	0	0	0	0	0	0	0	0	0	0	0	0	0	0	0	0	0	0	0	0	0	0	0
GCA_019303335	0	0	0	0	0	0	0	0	99.696	0	0	0	0	0	0	0	0	0	0	0	0	0	0	0	0	0	0	0	0	0	0	0	0	0	0	0	0	0	0	0	0	0	0	0	0	0	0	0	0
GCA_019303345	0	0	0	0	0	0	0	0	99.696	0	0	0	0	0	0	0	0	0	0	0	0	0	0	0	0	0	0	0	0	0	0	0	0	0	0	0	0	0	0	0	0	0	0	0	0	0	0	0	0
GCA_019303375	0	0	0	0	0	0	0	0	99.696	0	0	0	0	0	0	0	0	0	0	0	0	0	0	0	0	0	0	0	0	0	0	0	0	0	0	0	0	0	0	0	0	0	0	0	0	0	0	0	0
GCA_019303385	0	0	0	0	0	0	0	0	99.696	0	0	0	0	0	0	0	0	0	0	0	0	0	0	0	0	0	0	0	0	0	0	0	0	0	0	0	0	0	0	0	0	0	0	0	0	0	0	0	0
GCA_019303415	0	0	0	0	0	0	0	0	99.696	0	0	0	0	0	0	0	0	0	0	0	0	0	0	0	0	0	0	0	0	0	0	0	0	0	0	0	0	0	0	0	0	0	0	0	0	0	0	0	0
GCA_019303435	0	0	0	0	0	99.848	0	0	0	0	0	0	0	0	0	0	0	0	0	0	0	0	0	0	0	0	0	0	0	0	0	0	0	0	0	0	0	0	0	0	0	0	0	0	0	0	0	0	0
GCA_019303455	0	0	0	0	0	0	0	0	99.696	0	0	0	0	0	0	0	0	0	0	0	0	0	0	0	0	0	0	0	0	0	0	0	0	0	0	0	0	0	0	0	0	0	0	0	0	0	0	0	0
GCA_019345515	0	0	0	0	0	0	0	0	0	0	0	0	0	0	0	0	0	0	0	0	0	0	0	0	0	0	0	0	0	0	0	0	0	0	0	0	0	0	0	0	0	0	0	0	0	0	0	0	0
GCA_019345585	0	0	0	0	0	0	0	0	0	0	0	0	0	0	0	0	0	0	0	0	0	0	0	0	0	0	0	0	0	0	0	0	0	0	0	0	0	0	0	0	0	0	0	0	0	0	0	0	0
GCA_019345615	0	0	0	0	0	0	0	0	0	0	0	0	0	0	0	0	0	0	0	0	0	0	0	0	0	0	0	0	0	0	0	0	0	0	0	0	0	0	0	0	0	0	0	0	0	0	0	0	0
GCA_019457435	0	0	0	0	0	0	0	0	0	0	0	0	0	0	0	0	0	0	0	0	0	0	0	0	0	0	0	0	0	0	0	0	0	0	0	0	0	0	0	0	0	0	0	0	0	0	0	0	0
GCA_019457455	0	0	0	0	0	0	0	0	0	0	0	0	0	0	0	0	0	0	0	0	0	0	0	0	0	0	0	0	0	0	0	0	0	0	0	0	0	0	0	0	0	0	0	0	0	0	0	0	0
GCA_019457475	0	0	0	0	0	0	0	0	0	0	0	0	0	0	0	0	0	0	0	0	0	0	0	0	0	0	0	0	0	0	0	0	0	0	0	0	0	0	0	0	0	0	0	0	0	0	0	0	0
GCA_019457495	0	0	0	0	0	0	0	0	0	0	0	0	0	0	0	0	0	0	0	0	0	0	0	0	0	0	0	0	0	0	0	0	0	0	0	0	0	0	0	0	0	0	0	0	0	0	0	0	0
GCA_019457515	0	0	0	0	0	0	0	0	0	0	0	0	0	0	0	0	0	0	0	0	0	0	0	0	0	0	0	0	0	0	0	0	0	0	0	0	0	0	0	0	0	0	0	0	0	0	0	0	0
GCA_019457535	0	0	0	0	0	0	0	0	0	0	0	0	0	0	0	0	0	0	0	0	0	0	0	0	0	0	0	0	0	0	0	0	0	0	0	0	0	0	0	0	0	0	0	0	0	0	0	0	0
GCA_019457555	0	0	0	0	0	0	0	0	0	0	0	0	0	0	0	0	0	0	0	0	0	0	0	0	0	0	0	0	0	0	0	0	0	0	0	0	0	0	0	0	0	0	0	0	0	0	0	0	0
GCA_019457575	0	0	0	0	0	0	0	0	0	0	0	0	0	0	0	0	0	0	0	0	0	0	0	0	0	0	0	0	0	0	0	0	0	0	0	0	0	0	0	0	0	0	0	0	0	0	0	0	0
GCA_019457595	0	0	0	0	0	0	0	0	0	0	0	0	0	0	0	0	0	0	0	0	0	0	0	0	0	0	0	0	0	0	0	0	0	0	0	0	0	0	0	0	0	0	0	0	0	0	0	0	0
GCA_019457615	0	0	0	0	0	0	0	0	0	0	0	0	0	0	0	0	0	0	0	0	0	0	0	0	0	0	0	0	0	0	0	0	0	0	0	0	0	0	0	0	0	0	0	0	0	0	0	0	0
GCA_019457635	0	0	0	0	0	0	0	0	0	0	0	0	0	0	0	0	0	0	0	0	0	0	0	0	0	0	0	0	0	0	0	0	0	0	0	0	0	0	0	0	0	0	0	0	0	0	0	0	0
GCA_019457655	0	0	0	0	0	0	0	0	0	0	0	0	0	0	0	0	0	0	0	0	0	0	0	0	0	0	0	0	0	0	0	0	0	0	0	0	0	0	0	0	0	0	0	0	0	0	0	0	0
GCA_019457885	0	0	0	0	0	0	0	0	0	0	0	0	0	0	0	0	0	0	0	0	0	0	0	0	0	0	0	0	0	0	0	0	0	0	0	0	0	0	0	0	0	0	0	0	0	0	0	0	0
GCA_019599085	0	0	0	0	0	0	0	0	0	0	0	0	0	0	0	0	0	0	0	0	0	0	0	0	0	0	0	0	0	0	0	0	0	0	0	0	0	0	0	0	0	0	0	0	0	0	0	0	0
GCA_019599125	0	0	0	0	0	0	0	0	0	0	0	0	0	0	0	0	0	0	0	0	0	0	0	0	0	0	0	0	0	0	0	0	0	0	0	0	0	0	0	0	0	0	0	0	0	0	0	0	0
GCA_019654915	0	0	0	0	0	0	0	0	0	0	0	0	0	0	0	0	0	0	0	0	0	0	0	0	0	0	0	99.747	0	0	0	0	0	0	0	0	0	0	0	0	0	0	0	0	0	0	0	0	0
GCA_019654935	0	0	0	0	0	0	0	0	0	0	0	0	0	0	0	0	0	0	0	0	0	0	0	0	0	0	0	0	0	0	0	0	0	0	0	0	0	0	0	0	0	0	0	0	0	0	0	0	0
GCA_019654955	0	0	0	0	0	0	0	0	0	0	0	0	0	0	0	0	0	0	0	0	0	0	0	0	0	0	0	0	0	0	0	0	0	0	0	0	0	0	0	0	0	0	0	0	0	0	0	0	0
GCA_019654975	0	0	0	0	0	0	0	0	0	0	0	0	0	0	0	0	0	0	0	0	0	0	0	0	0	0	0	0	0	0	0	0	0	0	0	0	0	0	0	0	0	0	0	0	0	0	0	0	0
GCA_019654995	0	0	0	0	0	0	0	0	0	0	0	0	0	0	0	0	0	0	0	0	0	0	0	0	0	0	0	0	0	0	0	0	0	0	0	0	0	0	0	0	0	0	0	0	0	0	0	0	0
GCA_019655015	0	0	0	0	0	0	0	0	0	0	0	0	0	0	0	0	0	0	0	0	0	0	0	0	0	0	0	0	0	0	0	0	0	0	0	0	0	0	0	0	0	0	0	0	0	0	0	0	0
GCA_019655035	0	0	0	0	0	0	0	0	0	0	0	0	0	0	0	0	0	0	0	0	0	0	0	0	0	0	0	0	0	0	0	0	0	0	0	0	0	0	0	0	0	0	0	0	0	0	0	0	0
GCA_019655055	0	0	0	0	0	0	0	0	0	0	0	0	0	0	0	0	0	0	0	0	0	0	0	0	0	0	0	0	0	0	0	0	0	0	0	0	0	0	0	0	0	0	0	0	0	0	0	0	0
GCA_019655175	0	0	0	0	0	0	0	0	0	0	0	0	0	0	0	0	0	0	0	0	0	0	0	0	0	0	0	0	0	0	0	0	0	0	0	0	0	0	0	0	0	0	0	0	0	0	0	0	0
GCA_019655235	0	0	0	0	0	0	0	0	0	0	0	0	0	0	0	0	0	0	0	0	0	0	0	0	0	0	0	0	0	0	0	0	0	0	0	0	0	0	0	0	0	0	0	0	0	0	0	0	0
GCA_019655335	0	0	0	0	0	0	0	0	0	0	0	0	0	0	0	0	0	0	0	0	0	0	0	0	0	0	0	0	0	0	0	0	0	0	0	0	0	0	0	0	0	0	0	0	0	0	0	0	0
GCA_019655375	0	0	0	0	0	0	0	0	0	0	0	0	0	0	0	0	0	0	0	0	0	0	0	0	0	0	0	0	0	0	0	0	0	0	0	0	0	0	0	0	0	0	0	0	0	0	0	0	0
GCA_019655395	0	0	0	0	0	0	0	0	0	0	0	0	0	0	0	0	0	0	0	0	0	0	0	0	0	0	0	0	0	0	0	0	0	0	0	0	0	0	0	0	0	0	0	0	0	0	0	0	0
GCA_019670525	0	0	0	0	99.239	0	0	0	0	0	0	0	0	0	0	0	0	0	0	0	0	0	0	0	0	0	0	0	0	0	100	0	0	0	0	0	0	0	0	0	0	0	0	0	0	0	0	0	0
GCA_019670545	0	0	0	0	0	0	0	0	99.087	0	0	0	0	0	0	0	0	0	0	0	0	0	0	0	0	0	0	0	0	0	0	0	0	0	0	0	0	0	0	0	0	0	0	0	0	0	0	0	0
GCA_019670565	0	0	0	100	0	0	0	0	0	0	0	0	0	0	0	0	0	0	0	0	0	0	0	0	0	0	0	0	0	0	0	0	0	0	0	0	0	0	0	0	0	0	0	0	0	0	0	0	0
GCA_019670585	0	0	0	0	0	0	0	0	99.239	0	0	0	0	0	0	0	0	0	0	0	0	0	0	0	0	0	0	0	0	0	0	0	0	0	0	0	0	0	0	0	0	0	0	0	0	0	0	0	0
GCA_019670605	0	0	0	0	99.848	0	0	0	0	0	0	0	0	0	0	0	0	0	0	0	0	0	0	0	0	0	0	0	0	0	0	0	0	0	0	0	0	0	0	0	0	0	0	0	0	0	0	0	0
GCA_019670625	0	0	0	0	0	0	99.391	0	0	0	0	0	0	0	0	0	0	0	0	0	0	0	0	0	0	0	0	0	0	0	0	0	0	0	0	0	0	0	0	0	0	0	0	0	0	0	0	0	0
GCA_019670645	0	0	0	0	99.391	0	0	0	0	0	0	0	0	0	0	0	0	0	0	0	0	0	0	0	0	0	0	0	0	0	0	0	0	0	0	0	0	0	0	0	0	0	0	0	0	0	0	0	0
GCA_019670665	0	0	0	0	99.391	0	0	0	0	0	0	0	0	0	0	0	0	0	0	0	0	0	0	0	0	0	0	0	0	0	0	0	0	0	0	0	0	0	0	0	0	0	0	0	0	0	0	0	0
GCA_019670685	0	0	0	0	99.696	0	0	0	0	0	0	0	0	0	0	0	0	0	0	0	0	0	0	0	0	0	0	0	0	0	0	0	0	0	0	0	0	0	0	0	0	0	0	0	0	0	0	0	0
GCA_019670705	0	0	96.037	0	0	0	0	0	0	0	0	0	0	0	0	0	0	0	0	0	0	0	0	0	0	0	0	0	0	0	0	0	0	0	0	0	0	0	0	0	0	0	0	0	0	0	0	0	0
GCA_019931735	0	0	0	0	0	0	0	0	0	0	0	0	0	0	0	0	0	0	0	0	0	0	0	0	0	0	0	0	0	0	0	0	0	0	0	0	0	0	0	0	0	0	0	0	0	0	0	0	0
GCA_019973655	0	0	0	0	0	0	0	0	0	0	0	98.021	0	0	0	0	99.459	0	0	0	99.635	0	0	0	0	0	0	100	0	0	0	0	0	0	0	0	0	0	100	0	0	0	0	0	0	0	99.88	0	0
GCA_020054885	0	0	100	0	0	0	0	0	0	0	0	0	0	0	0	0	0	0	0	0	0	0	0	0	0	0	0	0	0	0	0	0	0	0	0	0	0	0	0	0	0	0	0	0	0	0	0	0	0
GCA_020171585	0	0	100	0	0	0	0	0	0	0	0	0	0	0	0	0	0	0	0	0	0	0	0	0	0	0	0	0	0	0	0	0	0	0	0	0	0	0	0	0	0	0	0	0	0	0	0	0	0
GCA_020216695	0	0	0	0	0	0	0	0	0	0	0	0	0	0	0	0	0	0	0	0	0	0	0	0	0	0	0	0	0	0	0	0	0	0	0	0	0	0	0	0	0	0	0	0	0	0	0	0	0
GCA_020447145	0	0	0	0	0	0	0	0	0	0	0	0	0	0	0	0	0	0	0	0	0	0	0	0	0	0	0	0	0	0	0	0	0	0	0	0	0	0	0	0	0	0	0	0	0	0	0	0	80.617
GCA_020511155	0	0	0	0	0	0	0	0	0	0	0	0	0	0	0	0	0	0	0	0	0	0	0	0	0	0	0	0	0	0	0	0	0	0	0	0	0	0	0	0	0	0	0	0	0	0	0	0	0
GCA_020524375	0	0	0	99.696	0	0	0	0	0	0	0	0	0	0	0	0	0	0	0	0	0	0	0	0	0	0	0	0	0	0	0	0	0	0	0	0	0	0	0	0	0	0	0	0	0	0	0	0	0
GCA_020524785	0	0	99.696	0	0	0	0	0	0	0	0	0	0	0	0	0	0	0	0	0	0	0	0	0	0	0	0	0	0	0	0	0	0	0	0	0	0	0	0	0	0	0	0	0	0	0	0	0	0
GCA_020806285	0	0	0	0	0	0	0	0	0	0	0	0	0	0	0	0	0	0	0	0	0	0	0	0	0	0	0	0	0	0	0	0	0	0	0	0	0	0	0	0	0	0	0	0	0	0	0	0	0
GCA_021206475	0	0	0	0	0	0	0	0	0	0	0	0	0	0	0	0	0	0	0	0	0	0	0	0	0	0	0	0	0	0	0	0	0	0	0	0	0	0	0	0	0	0	0	0	0	0	0	0	0
GCA_021209245	0	0	0	0	0	0	0	0	0	0	0	0	0	0	0	0	0	0	0	0	0	0	0	0	0	0	0	0	0	0	0	0	0	0	0	0	0	0	0	0	0	0	0	0	0	100	0	0	0
GCA_021209305	0	0	0	0	0	0	0	0	0	0	0	0	0	0	0	0	0	0	0	0	0	0	0	0	0	0	0	0	0	0	0	0	0	0	0	0	0	0	0	0	0	0	0	0	0	100	0	0	0
GCA_021394275	0	0	0	99.848	0	0	0	0	0	0	0	0	0	0	0	0	0	0	0	0	0	0	0	0	0	0	0	0	0	0	0	0	0	0	0	0	0	0	0	0	0	0	0	0	0	0	0	0	0
GCA_021412365	0	0	0	0	0	0	0	0	0	0	0	0	0	0	0	0	0	0	0	0	0	0	0	0	0	0	0	0	0	0	0	0	0	0	0	0	0	0	0	0	0	0	0	0	0	0	0	0	0
GCA_021412565	0	0	0	0	0	0	0	0	0	0	0	0	0	0	0	0	0	0	0	0	0	0	0	0	0	0	0	0	0	0	0	0	0	0	0	0	0	0	0	0	0	0	0	0	0	0	0	0	0
GCA_021440145	0	0	0	0	99.696	0	0	0	0	0	0	0	0	0	0	0	0	0	0	0	0	0	0	0	0	0	0	0	0	0	0	0	0	0	0	0	0	0	0	0	0	0	0	0	0	0	0	0	0
GCA_021440265	0	0	100	0	0	0	0	0	0	0	0	0	0	0	0	0	0	0	0	0	0	0	0	0	0	0	0	0	0	0	0	0	0	0	0	0	0	0	0	0	0	0	0	0	0	0	0	0	0
GCA_021440725	0	0	0	0	99.391	0	0	0	0	0	0	0	0	0	0	0	0	0	0	0	0	0	0	0	0	0	0	0	0	0	0	0	0	0	0	0	0	0	0	0	0	0	0	0	0	0	0	0	0
GCA_021440805	0	0	0	0	98.935	0	0	0	0	0	0	0	0	0	0	0	0	0	0	0	0	0	0	0	0	0	0	0	0	0	0	0	0	0	0	0	0	0	0	0	0	0	0	0	0	0	0	0	0
GCA_021440925	0	0	0	0	0	0	0	94.368	0	0	0	0	0	0	0	0	0	0	0	0	0	0	0	0	0	0	0	0	0	0	0	0	0	0	0	0	0	0	0	0	0	0	0	0	0	0	0	0	0
GCA_021440935	0	0	0	99.848	0	0	0	0	0	0	0	0	0	0	0	0	0	0	0	0	0	0	0	0	0	0	0	0	0	0	0	0	0	0	0	0	0	0	0	0	0	0	0	0	0	0	0	0	0
GCA_021441365	0	0	0	0	99.391	0	0	0	0	0	0	0	0	0	0	0	0	0	0	0	0	0	0	0	0	0	0	0	0	0	0	0	0	0	0	0	0	0	0	0	0	0	0	0	0	0	0	0	0
GCA_021462545	0	0	0	0	0	0	0	0	0	0	0	0	0	0	0	0	0	0	0	0	0	0	0	0	0	0	0	0	0	0	0	0	0	0	0	0	0	0	0	0	0	0	0	0	0	0	0	0	0
GCA_021462555	0	0	0	0	0	0	0	0	0	0	0	0	0	0	0	0	0	0	0	0	0	0	0	0	0	0	0	0	0	0	0	0	0	0	0	0	0	0	0	0	0	0	0	0	0	0	0	0	0
GCA_021462595	0	0	0	0	0	0	0	0	0	0	0	0	0	0	0	0	0	0	0	0	0	0	0	0	0	0	0	0	0	0	0	0	0	0	0	0	0	0	0	0	0	0	0	0	0	0	0	0	0
GCA_021462625	0	0	0	0	0	0	0	0	0	0	0	0	0	0	0	0	0	0	0	0	0	0	0	0	0	0	0	0	0	0	0	0	0	0	0	0	0	0	0	0	0	0	0	0	0	0	0	0	0
GCA_021513195	0	0	0	0	0	0	0	0	0	0	0	0	0	0	0	0	0	0	0	0	0	0	0	0	0	0	0	0	0	0	0	0	0	0	0	0	0	0	0	0	0	0	0	0	0	0	0	0	0
GCA_021560015	0	99.815	0	0	0	0	0	0	0	0	0	0	0	0	0	0	0	0	0	0	0	0	0	0	0	0	0	0	0	0	0	0	0	0	0	0	0	0	0	0	0	0	0	0	0	0	0	0	0
GCA_022108895	0	0	0	0	0	0	0	0	0	0	0	0	0	0	0	0	0	0	0	0	0	0	0	0	0	0	0	0	0	0	0	0	0	0	0	0	0	0	0	0	0	0	0	0	0	0	0	0	0
GCA_022321485	0	0	0	0	0	0	0	0	0	0	0	0	0	0	0	0	0	0	0	0	0	0	0	0	0	0	0	0	0	0	0	0	0	0	0	0	0	0	0	0	0	0	0	0	0	0	0	0	0
GCA_022321525	0	0	0	0	0	0	0	0	0	0	0	0	0	0	0	0	0	0	0	0	0	0	0	0	0	0	0	0	0	0	0	0	0	0	0	0	99.123	0	0	0	0	0	0	0	0	0	0	0	0
GCA_022321555	0	0	0	0	0	0	0	0	0	0	0	0	0	0	0	0	0	0	0	0	0	0	0	0	0	0	0	0	0	0	0	0	0	0	0	0	0	0	0	0	0	0	0	0	0	0	0	0	0
GCA_022394905	0	0	0	0	0	0	0	0	0	0	0	0	0	0	0	0	0	0	0	0	0	0	0	0	0	0	0	0	0	0	0	0	0	0	0	0	0	0	0	0	0	0	0	0	0	0	0	0	0
GCA_022398295	0	0	0	0	0	0	0	0	0	0	0	0	0	0	0	0	0	0	0	0	0	0	0	0	0	0	0	0	0	0	0	0	0	0	0	0	0	0	0	0	0	0	0	0	0	0	0	0	0
GCA_022398315	0	0	0	0	0	0	0	0	0	0	0	0	0	0	0	0	0	0	0	0	0	0	0	0	0	0	0	0	0	0	0	0	0	0	0	0	0	0	0	0	0	0	0	0	0	0	0	0	0
GCA_022398325	0	0	0	0	0	0	0	0	0	0	0	0	0	0	0	0	0	0	0	0	0	0	0	0	0	0	0	0	0	0	0	0	0	0	0	0	0	0	0	0	0	0	0	0	0	0	0	0	0
GCA_022398355	0	0	0	0	0	0	0	0	0	0	0	0	0	0	0	0	0	0	0	0	0	0	0	0	0	0	0	0	0	0	0	0	0	0	0	0	0	0	0	0	0	0	0	0	0	0	0	0	0
GCA_022398395	0	0	0	0	0	0	0	0	0	0	0	0	0	0	0	0	0	0	0	0	0	0	0	0	0	0	0	0	0	0	0	0	0	0	0	0	0	0	0	0	0	0	0	0	0	0	0	0	0
GCA_022398425	0	0	0	0	0	0	0	0	0	0	0	0	0	0	0	0	0	0	0	0	0	0	0	0	0	0	0	0	0	0	0	0	0	0	0	0	0	0	0	0	0	0	0	0	0	0	0	0	0
GCA_022398495	0	0	0	0	0	0	0	0	0	0	0	0	0	0	0	0	0	0	0	0	0	0	0	0	0	0	0	0	0	0	0	0	0	0	0	0	0	0	0	0	0	0	0	0	0	0	0	0	0
GCA_022410515	0	0	0	0	0	0	0	0	0	0	0	0	0	0	0	0	0	0	0	0	0	0	0	0	0	0	0	0	0	0	0	0	0	0	0	0	0	0	0	0	0	0	0	0	0	88.221	0	0	0
GCA_022453805	0	0	0	0	0	0	0	0	0	0	0	0	0	0	0	0	0	0	0	0	0	0	0	0	0	0	0	0	0	0	0	0	0	0	0	0	0	0	0	0	0	0	0	0	0	0	0	0	0
GCA_022484835	0	0	0	0	0	0	0	0	0	0	0	0	0	0	0	0	0	0	0	0	0	0	0	0	0	0	0	0	0	0	0	0	0	0	0	0	0	0	0	0	0	0	0	0	0	0	0	0	0
GCA_022557375	0	0	0	0	0	0	0	0	0	0	0	0	0	0	0	0	0	0	0	0	0	0	0	0	0	0	0	0	0	0	0	0	0	0	0	0	0	0	0	0	0	0	0	0	0	0	0	99.248	0
GCA_022662275	0	0	0	0	0	0	0	0	0	0	0	0	0	0	0	0	0	0	0	0	0	0	0	0	0	0	0	0	0	0	0	0	0	0	0	0	0	0	0	0	0	0	0	0	0	0	0	0	0
GCA_022690845	0	0	0	0	0	0	0	0	0	0	0	0	0	0	0	0	0	0	0	0	0	0	0	0	0	0	0	0	0	0	0	0	0	0	0	0	0	0	0	0	0	0	0	0	0	0	0	0	80.617
GCA_022968875	0	0	0	0	0	0	0	0	0	0	0	0	0	0	0	0	0	0	0	0	0	0	0	0	0	0	0	0	0	0	0	0	0	0	0	0	0	0	0	0	0	0	0	0	0	0	0	0	0
GCA_023100645	0	0	0	0	0	0	0	0	0	0	0	0	0	0	0	0	0	0	0	0	0	0	0	0	0	0	0	0	0	0	0	0	0	0	0	0	99.123	0	0	0	0	0	0	0	0	0	0	0	0
GCA_023155385	99.388	0	0	0	0	0	0	0	0	0	0	0	0	99.884	0	0	0	0	0	0	0	0	0	0	0	0	0	0	100	0	0	0	0	99.877	0	0	0	0	0	0	0	0	100	0	0	0	0	0	0
GCA_023155395	99.388	0	0	0	0	0	0	0	0	0	0	0	0	99.884	0	0	0	0	0	0	0	0	0	0	0	0	0	0	100	0	0	0	0	99.877	0	0	0	0	0	0	0	0	100	0	0	0	0	0	0
GCA_023155445	99.388	0	0	0	0	0	0	0	0	0	0	0	0	99.884	99.873	0	0	0	0	0	0	0	0	0	0	0	0	99.747	100	0	0	0	0	99.877	0	0	100	0	0	0	0	0	100	0	0	0	0	0	0
GCA_023155465	99.388	0	0	0	0	0	0	0	0	0	0	0	0	99.884	0	0	99.64	0	0	0	0	0	0	0	0	0	0	98.485	100	0	0	0	0	99.877	0	0	0	0	0	0	0	0	100	0	0	0	0	0	0
GCA_023155535	99.388	0	0	0	0	0	0	0	0	0	0	0	0	99.884	0	0	0	0	0	0	0	0	0	0	0	0	0	100	100	0	0	0	0	99.877	0	0	0	0	0	0	0	0	100	0	0	0	0	0	0
GCA_023155625	99.388	0	0	0	0	0	0	0	0	0	0	0	0	99.884	99.873	0	0	0	0	0	0	0	0	0	0	0	0	99.747	100	0	0	0	0	100	0	0	100	0	0	0	0	0	100	0	0	0	0	0	0
GCA_023159095	99.388	0	0	0	0	0	0	0	0	0	0	0	0	99.884	0	0	0	0	0	0	0	0	0	0	0	0	0	100	100	0	0	0	0	99.877	0	0	0	0	0	0	0	0	100	0	0	0	0	0	0
GCA_023159115	99.388	0	0	0	0	0	0	0	0	0	0	0	0	99.884	0	0	0	0	0	0	0	0	0	0	0	0	0	0	100	0	0	0	0	99.877	0	0	0	0	0	0	0	0	100	0	0	0	0	0	0
GCA_023159135	99.388	0	0	0	0	0	0	0	0	0	0	0	0	99.884	0	0	0	0	0	0	0	0	0	0	0	0	0	100	100	0	0	0	0	0	0	0	0	0	0	0	0	0	100	0	0	0	0	0	0
GCA_023161665	0	0	0	0	0	0	0	0	0	0	0	0	0	0	0	0	0	0	0	0	0	0	0	0	0	0	0	0	0	0	0	0	0	0	0	0	0	0	0	0	0	0	0	0	0	0	0	0	0
GCA_023283465	0	0	100	0	0	0	0	0	0	0	0	0	0	0	0	0	0	0	0	0	0	0	0	0	0	0	0	0	0	0	0	0	0	0	0	0	0	0	0	0	0	0	0	0	0	0	0	0	0
GCA_023283475	0	0	99.848	0	0	0	0	0	0	0	0	0	0	0	0	0	0	0	0	0	0	0	0	0	0	0	0	0	0	0	0	0	0	0	0	0	0	0	0	0	0	0	0	0	0	0	0	0	0
GCA_023283485	0	0	0	0	0	0	0	0	0	0	0	0	0	0	0	0	0	0	0	0	0	0	0	0	0	0	0	0	0	0	0	0	0	0	0	0	0	0	0	0	0	0	0	0	0	0	0	0	0
GCA_023283525	0	0	0	0	99.848	0	0	0	0	0	0	0	0	0	0	0	0	0	0	0	0	0	0	0	0	0	0	0	0	0	0	0	0	0	0	0	0	0	0	0	0	0	0	0	0	0	0	0	0
GCA_023283535	0	0	0	0	0	0	0	0	0	0	0	0	0	0	0	0	0	0	0	0	0	0	0	0	0	0	0	0	0	0	0	0	0	0	0	0	0	0	0	0	0	0	0	0	0	0	0	0	0
GCA_023283565	0	0	0	0	0	0	0	0	0	0	0	0	0	0	0	0	0	0	0	0	0	0	0	0	0	0	0	0	0	0	0	0	0	0	0	0	0	0	0	0	0	0	0	0	0	0	0	0	0
GCA_023283585	0	0	0	0	0	0	0	0	0	0	0	0	0	0	0	0	0	0	0	0	0	0	0	0	0	0	0	0	0	0	0	0	0	0	0	0	0	0	0	0	0	0	0	0	0	0	0	0	0
GCA_023283595	0	0	0	0	0	0	0	0	0	0	0	0	0	0	0	0	0	0	0	0	0	0	0	0	0	0	0	0	0	0	0	0	0	0	0	0	0	0	0	0	0	0	0	0	0	0	0	0	0
GCA_023283605	0	0	0	0	0	0	0	0	0	0	0	0	0	0	0	0	0	0	0	0	0	0	0	0	0	0	0	0	0	0	0	0	0	0	0	0	0	0	0	0	0	0	0	0	0	0	0	0	0
GCA_023283645	0	0	0	0	0	0	0	0	0	0	0	0	0	0	0	0	0	0	0	0	0	0	0	0	0	0	0	0	0	0	0	0	0	0	0	0	0	0	0	0	0	0	0	0	0	0	0	0	0
GCA_023283665	0	0	0	0	0	0	0	0	0	0	0	0	0	0	0	0	0	0	0	0	0	0	0	0	0	0	0	0	0	0	0	0	0	0	0	0	0	0	0	0	0	0	0	0	0	0	0	99.499	0
GCA_023283685	0	0	0	0	0	0	0	0	0	0	0	0	0	0	0	0	0	0	0	0	0	0	0	0	0	0	0	0	0	0	0	0	0	0	0	0	0	0	0	0	0	0	0	0	0	0	0	0	0
GCA_023283695	0	0	0	0	0	0	0	0	0	0	0	0	0	0	0	0	0	0	0	0	0	0	0	0	0	0	0	0	0	0	0	0	0	0	0	0	0	0	0	0	0	0	0	0	0	0	0	0	0
GCA_023283725	0	0	0	0	0	0	0	0	0	0	0	0	0	0	0	0	0	0	0	0	0	0	0	0	0	0	0	0	0	0	0	0	0	0	0	0	0	0	0	0	0	0	0	0	0	0	0	0	0
GCA_023283765	0	0	0	0	0	0	0	0	0	0	0	0	0	0	0	0	0	0	0	0	0	0	0	0	0	0	0	0	0	0	0	0	0	0	0	0	0	0	0	0	0	0	0	0	0	0	0	0	0
GCA_023283775	0	0	0	0	0	0	0	0	0	0	0	0	0	0	0	0	0	0	0	0	0	0	0	0	0	0	0	0	0	0	0	0	0	0	0	0	0	0	0	0	0	0	0	0	0	0	0	0	0
GCA_023283805	0	0	0	0	0	0	0	0	0	0	0	0	0	0	0	0	0	0	0	0	0	0	0	0	0	0	0	0	0	0	0	0	0	0	0	0	0	0	0	0	0	0	0	0	0	0	0	0	0
GCA_023283825	0	0	0	0	0	0	0	0	0	0	0	0	0	0	0	0	0	0	0	0	0	0	0	0	0	0	0	0	0	0	0	0	0	0	0	0	0	0	0	0	0	0	0	0	0	0	0	0	0
GCA_023283845	0	0	0	0	0	0	0	0	0	0	0	0	0	0	0	0	0	0	0	0	0	0	0	0	0	0	0	0	0	0	0	0	0	0	0	0	0	0	0	0	0	0	0	0	0	0	0	0	0
GCA_023283865	0	0	0	0	0	0	0	0	0	0	0	0	0	0	0	0	0	0	0	0	0	0	0	0	0	0	0	0	0	0	0	0	0	0	0	0	0	0	0	0	0	0	0	0	0	0	0	0	0
GCA_023283885	0	0	0	0	0	0	0	0	0	0	0	0	0	0	0	0	0	0	0	0	0	0	0	0	0	0	0	0	0	0	0	0	0	0	0	0	0	0	0	0	0	0	0	0	0	0	0	0	0
GCA_023283895	0	0	0	0	0	0	0	0	0	0	0	0	0	0	0	0	0	0	0	0	0	0	0	0	0	0	0	0	0	0	0	0	0	0	0	0	0	0	0	0	0	0	0	0	0	0	0	0	0
GCA_023283925	0	0	0	0	0	0	0	0	0	0	0	0	0	0	0	0	0	0	0	0	0	0	0	0	0	0	0	0	0	0	0	0	0	0	0	0	0	0	0	0	0	0	0	0	0	0	0	0	0
GCA_023283945	0	0	0	0	0	0	0	0	0	0	0	0	0	0	0	0	0	0	0	0	0	0	0	0	0	0	0	0	0	0	0	0	0	0	0	0	0	0	0	0	0	0	0	0	0	0	0	0	0
GCA_023283965	0	0	0	0	0	0	0	0	0	0	0	0	0	0	0	0	0	0	0	0	0	0	0	0	0	0	0	0	0	0	0	0	0	0	0	0	0	0	0	0	0	0	0	0	0	0	0	0	0
GCA_023283985	0	0	0	0	0	0	0	0	0	0	0	0	0	0	0	0	0	0	0	0	0	0	0	0	0	0	0	0	0	0	0	0	0	0	0	0	0	0	0	0	0	0	0	0	0	0	0	0	0
GCA_023284005	0	0	0	0	0	0	0	0	0	0	0	0	0	0	0	0	0	0	0	0	0	0	0	0	0	0	0	0	0	0	0	0	0	0	0	0	0	0	0	0	0	0	0	0	0	0	0	0	0
GCA_023284025	0	0	0	0	0	0	0	0	0	0	0	0	0	0	0	0	0	0	0	0	0	0	0	0	0	0	0	0	0	0	0	0	0	0	0	0	0	0	0	0	0	0	0	0	0	0	0	0	0
GCA_023284045	0	0	0	0	0	0	0	0	0	0	0	0	0	0	0	0	0	0	0	0	0	0	0	0	0	0	0	0	0	0	0	0	0	0	0	0	0	0	0	0	0	0	0	0	0	0	0	0	0
GCA_023284065	0	0	0	0	0	0	0	0	0	0	0	0	0	0	0	0	0	0	0	0	0	0	0	0	0	0	0	0	0	0	0	0	0	0	0	0	0	0	0	0	0	0	0	0	0	0	0	0	0
GCA_023284085	0	0	0	0	0	0	0	0	0	0	0	0	0	0	0	0	0	0	0	0	0	0	0	0	0	0	0	0	0	0	0	0	0	0	0	0	0	0	0	0	0	0	0	0	0	0	0	0	0
GCA_023349125	0	0	0	0	0	0	0	0	0	0	0	0	0	0	0	0	0	0	0	0	0	0	0	0	0	0	0	0	0	0	0	0	0	0	0	0	0	0	0	0	0	0	0	0	0	0	0	0	0
GCA_023349145	0	0	0	0	0	0	0	0	0	0	0	0	0	0	0	0	0	0	0	0	0	0	0	0	0	0	0	0	0	0	0	0	0	0	0	0	0	0	0	0	0	0	0	0	0	0	0	0	0
GCA_023349165	0	0	0	0	0	0	0	0	0	0	0	0	0	0	0	0	0	0	0	0	0	0	0	0	0	0	0	0	0	0	0	0	0	0	0	0	0	0	0	0	0	0	0	0	0	0	0	0	0
GCA_023349185	0	0	0	0	0	0	0	0	0	0	0	0	0	0	0	0	0	0	0	0	0	0	0	0	0	0	0	0	0	0	0	0	0	0	0	0	0	0	0	0	0	0	0	0	0	0	0	0	0
GCA_023475885	99.796	0	99.848	0	0	0	0	0	0	0	0	0	0	0	0	0	0	0	99.646	0	0	0	0	0	99.754	0	0	100	0	0	0	0	0	0	100	0	0	0	0	0	0	0	100	99.239	0	0	0	0	0
GCA_023475945	0	0	0	0	0	0	0	0	0	0	0	0	0	0	0	0	0	0	0	0	0	0	100	0	0	0	0	0	0	0	0	98.689	0	0	100	99.872	0	0	0	0	0	0	0	0	0	0	0	100	0
GCA_023476025	99.796	0	99.848	0	0	0	0	0	0	0	0	0	0	0	0	0	0	0	99.646	0	0	0	0	0	99.754	0	0	100	0	0	0	0	0	0	100	0	0	0	0	0	0	0	100	99.239	0	0	0	0	0
GCA_023476085	0	0	0	0	0	0	0	0	0	0	0	0	0	0	0	0	0	0	0	0	0	0	100	0	0	0	0	0	0	0	0	98.689	0	0	100	99.872	0	0	0	0	0	0	0	0	98	0	0	100	0
GCA_023702245	0	0	0	0	0	0	0	0	99.696	0	0	0	0	0	0	0	0	0	0	0	0	0	0	0	0	0	0	0	0	0	0	0	0	0	0	0	0	0	0	0	0	0	0	0	0	0	0	0	0
GCA_023721875	0	0	0	100	0	0	0	0	0	0	0	0	0	0	0	0	0	0	0	0	0	0	0	0	0	0	0	0	0	0	0	0	0	0	0	0	0	0	0	0	0	0	0	0	0	0	0	0	0
GCA_024197625	0	0	0	0	0	0	0	0	0	0	0	0	0	0	0	0	0	0	0	0	0	0	0	0	0	0	0	0	0	0	0	0	0	0	0	0	0	0	0	0	0	0	0	0	0	0	0	0	0
GCA_024363255	0	0	0	0	0	0	0	0	0	0	0	0	0	0	0	0	0	0	0	0	0	0	0	0	0	0	0	0	0	0	0	0	0	0	0	0	0	0	0	0	0	0	0	0	0	0	0	0	0
GCA_024655725	0	0	0	0	0	0	0	0	0	0	0	0	0	0	0	0	0	0	0	0	0	0	0	0	0	0	0	0	0	0	0	0	0	0	0	0	0	0	0	0	0	0	0	0	0	0	0	99.499	0
GCA_024685805	0	0	0	0	0	0	0	0	0	0	0	0	0	0	0	0	0	0	0	0	0	0	0	0	0	0	0	0	0	0	0	0	0	0	0	0	0	0	0	0	0	0	0	0	0	0	0	0	0
GCA_024803605	0	99.877	0	0	0	0	0	0	0	0	0	0	0	0	0	0	0	0	0	0	0	0	0	0	0	0	0	0	0	0	0	0	0	0	0	0	0	0	0	0	0	0	0	0	0	0	0	0	80.47
GCA_024971755	99.448	0	0	0	0	0	0	0	0	0	0	98.021	0	99.884	0	0	0	0	0	0	0	0	0	99.645	0	0	0	0	0	0	0	0	0	0	0	0	0	0	0	0	0	0	100	0	0	0	0	0	0
GCA_024972795	99.448	0	0	0	0	0	0	0	0	0	0	98.021	0	99.884	0	0	0	0	0	0	0	0	0	88.724	0	0	0	0	0	0	0	0	0	0	0	0	0	0	0	100	0	0	100	0	0	0	0	0	0
GCA_024998875	0	0	0	0	0	0	0	0	0	0	0	0	0	0	0	0	0	0	0	0	0	0	0	0	0	0	0	0	0	0	0	0	0	0	0	0	0	0	0	0	0	0	0	0	0	0	0	0	80.323
GCA_024998885	0	0	0	0	0	0	0	0	0	0	0	0	0	0	0	0	0	0	0	0	0	0	0	0	0	0	0	0	0	0	0	0	0	0	0	0	0	0	0	0	0	0	0	0	0	0	0	0	80.617
GCA_024998925	0	99.877	0	0	0	0	0	0	0	0	0	0	0	0	0	0	0	0	0	0	0	0	0	0	0	0	0	0	0	0	0	0	0	0	0	0	0	0	0	0	0	0	0	0	0	0	0	0	80.47
GCA_024998945	0	0	0	0	0	0	0	0	0	0	0	0	0	0	0	0	0	0	0	0	0	0	0	0	0	0	0	0	0	0	0	0	0	0	0	0	0	0	0	0	0	0	0	0	0	0	0	0	80.91
GCA_024998965	0	99.857	0	0	0	0	0	0	0	0	0	0	0	0	0	0	0	0	0	0	0	0	0	0	0	0	0	0	0	0	0	0	0	0	0	0	0	0	0	0	0	0	0	0	0	0	0	0	80.47
GCA_024998985	0	0	0	0	0	0	0	0	0	0	0	0	0	0	0	0	0	0	0	0	0	0	0	0	0	0	0	0	0	0	0	0	0	0	0	0	0	0	0	0	0	0	0	0	0	0	0	0	80.47
GCA_024998995	0	0	0	0	0	0	0	0	0	0	0	0	0	0	0	0	0	0	0	0	0	0	0	0	0	0	0	0	0	0	0	0	0	0	0	0	0	0	0	0	0	0	0	0	0	0	0	0	80.764
GCA_024999025	0	99.857	0	0	0	0	0	0	0	0	0	0	0	0	0	0	0	0	0	0	0	0	0	0	0	0	0	0	0	0	0	0	0	0	0	0	0	0	0	0	0	0	0	0	0	0	0	0	80.47
GCA_024999045	0	99.857	0	0	0	0	0	0	0	0	0	0	0	0	0	0	0	0	0	0	0	0	0	0	0	0	0	0	0	0	0	0	0	0	0	0	0	0	0	0	0	0	0	0	0	0	0	0	80.47
GCA_024999065	0	99.857	0	0	0	0	0	0	0	0	0	0	0	0	0	0	0	0	0	0	0	0	0	0	0	0	0	0	0	0	0	0	0	0	0	0	0	0	0	0	0	0	0	0	0	0	0	0	80.47
GCA_024999075	0	0	0	0	0	0	0	0	0	0	0	0	0	0	0	0	0	0	0	0	0	0	0	0	0	0	0	0	0	0	0	0	0	0	0	0	0	0	0	0	0	0	0	0	0	0	0	0	81.057
GCA_024999105	0	0	0	0	0	0	0	0	0	0	0	0	0	0	0	0	0	0	0	0	0	0	0	0	0	0	0	0	0	0	0	0	0	0	0	0	0	0	0	0	0	0	0	0	0	0	0	0	80.47
GCA_024999125	0	99.857	0	0	0	0	0	0	0	0	0	0	0	0	0	0	0	0	0	0	0	0	0	0	0	0	0	0	0	0	0	0	0	0	0	0	0	0	0	0	0	0	0	0	0	0	0	0	80.47
GCA_024999145	0	0	0	0	0	0	0	0	0	0	0	0	0	0	0	0	0	0	0	0	0	0	0	0	0	0	0	0	0	0	0	0	0	0	0	0	0	0	0	0	0	0	0	0	0	0	0	0	80.764
GCA_024999165	0	0	0	0	0	0	0	0	0	0	0	0	0	0	0	0	0	0	0	0	0	0	0	0	0	0	0	0	0	0	0	0	0	0	0	0	0	0	0	0	0	0	0	0	0	0	0	0	81.204
GCA_024999175	0	0	0	0	0	0	0	0	0	0	0	0	0	0	0	0	0	0	0	0	0	0	0	0	0	0	0	0	0	0	0	0	0	0	0	0	0	0	0	0	0	0	0	0	0	0	0	0	80.764
GCA_024999205	0	0	0	0	0	0	0	0	0	0	0	0	0	0	0	0	0	0	0	0	0	0	0	0	0	0	0	0	0	0	0	0	0	0	0	0	0	0	0	0	0	0	0	0	0	0	0	0	80.617
GCA_024999215	0	0	0	0	0	0	0	0	0	0	0	0	0	0	0	0	0	0	0	0	0	0	0	0	0	0	0	0	0	0	0	0	0	0	0	0	0	0	0	0	0	0	0	0	0	0	0	0	80.617
GCA_024999245	0	99.857	0	0	0	0	0	0	0	0	0	0	0	0	0	0	0	0	0	0	0	0	0	0	0	0	0	0	0	0	0	0	0	0	0	0	0	0	0	0	0	0	0	0	0	0	0	0	80.47
GCA_024999325	0	99.857	0	0	0	0	0	0	0	0	0	0	0	0	0	0	0	0	0	0	0	0	0	0	0	0	0	0	0	0	0	0	0	0	0	0	0	0	0	0	0	0	0	0	0	0	0	0	80.47
GCA_024999355	0	99.857	0	0	0	0	0	0	0	0	0	0	0	0	0	0	0	0	0	0	0	0	0	0	0	0	0	0	0	0	0	0	0	0	0	0	0	0	0	0	0	0	0	0	0	0	0	0	80.47
GCA_024999375	0	0	0	0	0	0	0	0	0	0	0	0	0	0	0	0	0	0	0	0	0	0	0	0	0	0	0	0	0	0	0	0	0	0	0	0	0	0	0	0	0	0	0	0	0	0	0	0	80.588
GCA_024999425	0	0	0	0	0	0	0	0	0	0	0	0	0	0	0	0	0	0	0	0	0	0	0	0	0	0	0	0	0	0	0	0	0	0	0	0	0	0	0	0	0	0	0	0	0	0	0	0	81.351
GCA_024999505	0	99.857	0	0	0	0	0	0	0	0	0	0	0	0	0	0	0	0	0	0	0	0	0	0	0	0	0	0	0	0	0	0	0	0	0	0	0	0	0	0	0	0	0	0	0	0	0	0	80.323
GCA_024999515	0	0	0	0	0	0	0	0	0	0	0	0	0	0	0	0	0	0	0	0	0	0	0	0	0	0	0	0	0	0	0	0	0	0	0	0	0	0	0	0	0	0	0	0	0	0	0	0	80.938
GCA_024999565	0	0	0	0	0	0	0	0	0	0	0	0	0	0	0	0	0	0	0	0	0	0	0	0	0	0	0	0	0	0	0	0	0	0	0	0	0	0	0	0	0	0	0	0	0	0	0	0	80.91
GCA_024999605	0	99.857	0	0	0	0	0	0	0	0	0	0	0	0	0	0	0	0	0	0	0	0	0	0	0	0	0	0	0	0	0	0	0	0	0	0	0	0	0	0	0	0	0	0	0	0	0	0	80.47
GCA_024999685	0	0	0	0	0	0	0	0	0	0	0	0	0	0	0	0	0	0	0	0	0	0	0	0	0	0	0	0	0	0	0	0	0	0	0	0	0	0	0	0	0	0	0	0	0	0	0	0	80.938
GCA_024999695	0	0	0	0	0	0	0	0	0	0	0	0	0	0	0	0	0	0	0	0	0	0	0	0	0	0	0	0	0	0	0	0	0	0	0	0	0	0	0	0	0	0	0	0	0	0	0	0	81.204
GCA_024999715	0	99.857	0	0	0	0	0	0	0	0	0	0	0	0	0	0	0	0	0	0	0	0	0	0	0	0	0	0	0	0	0	0	0	0	0	0	0	0	0	0	0	0	0	0	0	0	0	0	80.47
GCA_024999765	0	0	0	0	0	0	0	0	0	0	0	0	0	0	0	0	0	0	0	0	0	0	0	0	0	0	0	0	0	0	0	0	0	0	0	0	0	0	0	0	0	0	0	0	0	0	0	0	80.764
GCA_024999785	0	99.857	0	0	0	0	0	0	0	0	0	0	0	0	0	0	0	0	0	0	0	0	0	0	0	0	0	0	0	0	0	0	0	0	0	0	0	0	0	0	0	0	0	0	0	0	0	0	80.47
GCA_025370255	0	0	0	0	0	0	0	0	0	0	0	0	0	0	0	0	0	0	0	0	0	0	0	0	0	0	0	0	0	0	0	0	0	0	0	0	0	0	0	0	0	0	0	0	0	0	0	0	0
GCA_025370265	0	0	0	0	0	0	0	0	0	0	0	0	0	0	0	0	0	0	0	0	0	0	0	0	0	0	0	0	0	0	0	0	0	0	0	0	0	0	0	0	0	0	0	0	0	0	0	0	81.651
GCA_025397475	99.448	0	0	0	0	0	0	0	0	0	0	98.021	0	99.884	0	0	0	0	0	0	0	0	0	99.645	0	0	0	0	0	100	0	0	0	0	0	0	0	0	0	100	0	0	100	0	0	0	0	0	0
GCA_025397555	99.448	0	0	99.543	0	0	0	0	0	0	0	0	0	99.884	0	0	0	0	0	0	0	0	0	99.527	0	0	0	0	0	0	0	0	0	0	0	0	0	0	0	0	0	0	100	0	0	100	0	0	0
GCA_025397565	99.388	0	100	0	0	0	0	0	0	0	0	98.021	0	99.884	0	0	0	99.642	0	0	0	0	0	99.645	99.631	0	0	99.747	0	0	0	100	0	0	0	0	0	0	0	0	0	0	100	100	0	0	0	0	0
GCA_025397615	99.448	0	0	0	0	0	0	0	0	0	0	0	0	99.884	0	0	0	0	0	0	0	0	0	99.645	0	0	0	0	0	0	0	0	0	0	0	0	0	0	0	0	0	0	100	0	0	0	0	0	0
GCA_025397625	99.448	0	0	0	0	0	0	0	0	0	0	0	0	99.884	0	0	0	0	0	0	0	0	0	99.645	0	0	0	0	0	0	0	0	0	0	0	0	0	0	0	0	0	0	100	0	0	100	0	0	0
GCA_025397935	0	0	0	0	0	0	0	0	0	0	0	0	0	0	0	0	0	0	0	0	0	0	0	0	0	0	0	0	0	0	0	0	0	0	0	0	0	0	0	0	0	0	0	0	0	0	0	0	0
GCA_025398225	0	0	0	0	0	0	0	0	99.087	0	0	0	0	0	0	0	0	0	0	0	0	0	0	0	0	0	0	0	0	0	0	0	0	0	0	0	0	0	0	0	0	0	0	0	0	0	0	0	0
GCA_025398315	0	0	0	0	0	0	0	0	0	0	0	0	0	0	0	0	0	0	0	0	0	0	0	0	0	0	0	0	0	0	0	0	0	0	0	0	0	0	0	0	0	0	0	0	0	0	0	0	0
GCA_025402875	0	0	0	0	0	0	0	0	0	0	0	0	0	0	0	0	0	0	0	0	0	0	0	0	0	0	0	0	0	0	0	0	0	0	0	0	0	0	0	0	0	0	0	0	0	0	0	0	0
GCA_025449215	0	0	0	0	0	0	0	0	0	0	0	0	0	0	0	0	0	0	0	0	0	0	0	0	0	0	0	0	0	0	0	0	0	0	0	0	0	0	0	0	0	0	0	0	0	0	0	0	0
GCA_025643615	0	0	0	0	0	0	0	0	100	0	0	0	0	0	0	0	0	0	0	0	0	0	0	0	0	0	0	0	0	0	0	0	0	0	0	0	0	0	0	0	0	0	0	0	0	0	0	0	0
GCA_025653355	0	0	0	0	0	0	0	0	0	0	0	0	0	0	0	0	0	0	0	0	0	0	0	0	0	0	0	0	0	0	0	0	0	0	0	0	0	0	0	0	0	0	0	0	0	0	0	0	0
GCA_025653365	0	0	0	0	0	0	0	0	0	0	0	0	0	0	0	0	0	0	0	0	0	0	0	0	0	0	0	0	0	0	0	0	0	0	0	0	0	0	0	0	0	0	0	0	0	0	0	0	0
GCA_025653375	0	0	0	0	0	0	0	0	0	0	0	0	0	0	0	0	0	0	0	0	0	0	0	0	0	0	0	0	0	0	0	0	0	0	0	0	0	0	0	0	0	0	0	0	0	0	0	0	0
GCA_025653395	0	0	0	0	0	0	0	0	0	0	0	0	0	0	0	0	0	0	0	0	0	0	0	0	0	0	0	0	0	0	0	0	0	0	0	0	0	0	0	0	0	0	0	0	0	0	0	0	0
GCA_025653415	0	0	0	0	0	0	0	0	0	0	0	0	0	0	0	0	0	0	0	0	0	0	0	0	0	0	0	0	0	0	0	0	0	0	0	0	0	0	0	0	0	0	0	0	0	0	0	0	0
GCA_025653535	0	0	0	0	0	0	0	0	0	0	0	0	0	0	0	0	0	0	0	0	0	0	0	0	0	0	0	0	0	0	0	0	0	0	0	0	0	0	0	0	0	0	0	0	0	0	0	0	0
GCA_025653545	0	0	0	0	0	0	0	0	0	0	0	0	0	0	0	0	0	0	0	0	0	0	0	0	0	0	0	0	0	0	0	0	0	0	0	0	0	0	0	0	0	0	0	0	0	0	0	0	0
GCA_025653595	0	0	0	0	0	0	0	0	0	0	0	0	0	0	0	0	0	0	0	0	0	0	0	0	0	0	0	0	0	0	0	0	0	0	0	0	0	0	0	0	0	0	0	0	0	0	0	0	0
GCA_025653605	0	0	0	0	0	0	0	0	0	0	0	0	0	0	0	0	0	0	0	0	0	0	0	0	0	0	0	0	0	0	0	0	0	0	0	0	0	0	0	0	0	0	0	0	0	0	0	0	0
GCA_025653705	0	99.877	0	0	0	0	0	0	0	0	0	0	0	0	0	0	0	0	0	0	0	0	0	0	0	0	0	0	0	0	0	0	0	0	0	0	0	0	0	0	0	0	0	0	0	0	0	0	0
GCA_025653725	0	0	0	0	0	0	0	0	0	0	0	0	0	0	0	0	0	0	0	0	0	0	0	0	0	0	0	0	0	0	0	0	0	0	0	0	0	0	0	0	0	0	0	0	0	0	0	0	0
GCA_025653775	0	0	0	0	0	0	0	0	0	0	0	0	0	0	0	0	0	0	0	0	0	0	0	0	0	0	0	0	0	0	0	0	0	0	0	0	0	0	0	0	0	0	0	0	0	0	0	0	0
GCA_025653795	0	0	0	0	0	0	0	0	0	0	0	0	0	0	0	0	0	0	0	0	0	0	0	0	0	0	0	0	0	0	0	0	0	0	0	0	0	0	0	0	0	0	0	0	0	0	0	0	0
GCA_025653895	0	0	0	0	0	0	0	0	0	0	0	0	0	0	0	0	0	0	0	0	0	0	0	0	0	0	0	0	0	0	0	0	0	0	0	0	0	0	0	0	0	0	0	0	0	0	0	0	0
GCA_025653905	0	0	0	0	0	0	0	0	0	0	0	0	0	0	0	0	0	0	0	0	0	0	0	0	0	0	0	0	0	0	0	0	0	0	0	0	0	0	0	0	0	0	0	0	0	0	0	0	0
GCA_025653925	0	0	0	0	0	0	0	0	0	0	0	0	0	0	0	0	0	0	0	0	0	0	0	0	0	0	0	0	0	0	0	0	0	0	0	0	0	0	0	0	0	0	0	0	0	0	0	0	0
GCA_025653985	0	0	0	0	0	0	0	0	0	0	0	0	0	0	0	0	0	0	0	0	0	0	0	0	0	0	0	0	0	0	0	0	0	0	0	0	0	0	0	0	0	0	0	0	0	0	0	0	0
GCA_025654015	0	0	0	0	0	0	0	0	0	0	0	0	0	0	0	0	0	0	0	0	0	0	0	0	0	0	0	0	0	0	0	0	0	0	0	0	0	0	0	0	0	0	0	0	0	0	0	0	0
GCA_025654025	0	0	0	0	0	0	0	0	0	0	0	0	0	0	0	0	0	0	0	0	0	0	0	0	0	0	0	0	0	0	0	0	0	0	0	0	0	0	0	0	0	0	0	0	0	0	0	0	0
GCA_025654095	0	0	0	0	0	0	0	0	0	0	0	0	0	0	0	0	0	0	0	0	0	0	0	0	0	0	0	0	0	0	0	0	0	0	0	0	0	0	0	0	0	0	0	0	0	0	0	0	0
GCA_025654105	0	0	0	0	0	0	0	0	0	0	0	0	0	0	0	0	0	0	0	0	0	0	0	0	0	0	0	0	0	0	0	0	0	0	0	0	0	0	0	0	0	0	0	0	0	0	0	0	0
GCA_025654175	0	0	0	0	0	0	0	0	0	0	0	0	0	0	0	0	0	0	0	0	0	0	0	0	0	0	0	0	0	0	0	0	0	0	0	0	0	0	0	0	0	0	0	0	0	0	0	0	0
GCA_025654235	0	0	0	0	0	0	0	0	0	0	0	0	0	0	0	0	0	0	0	0	0	0	0	0	0	0	0	0	0	0	0	0	0	0	0	0	0	0	0	0	0	0	0	0	0	0	0	0	0
GCA_025654245	0	0	0	0	0	0	0	0	0	0	0	0	0	0	0	0	0	0	0	0	0	0	0	0	0	0	0	0	0	0	0	0	0	0	0	0	0	0	0	0	0	0	0	0	0	0	0	0	0
GCA_025654295	0	0	0	0	0	0	0	0	0	0	0	0	0	0	0	0	0	0	0	0	0	0	0	0	0	0	0	0	0	0	0	0	0	0	0	0	0	0	0	0	0	0	0	0	0	0	0	0	0
GCA_025654335	0	0	0	0	0	0	0	0	0	0	0	0	0	0	0	0	0	0	0	0	0	0	0	0	0	0	0	0	0	0	0	0	0	0	0	0	0	0	0	0	0	0	0	0	0	0	0	0	0
GCA_025654415	0	0	0	0	0	0	0	0	0	0	0	0	0	0	0	0	0	0	0	0	0	0	0	0	0	0	0	0	0	0	0	0	0	0	0	0	0	0	0	0	0	0	0	0	0	0	0	0	0
GCA_025654455	0	0	0	0	0	0	0	0	0	0	0	0	0	0	0	0	0	0	0	0	0	0	0	0	0	0	0	0	0	0	0	0	0	0	0	0	0	0	0	0	0	0	0	0	0	0	0	0	0
GCA_025654465	0	0	0	0	0	0	0	0	0	0	0	0	0	0	0	0	0	0	0	0	0	0	0	0	0	0	0	0	0	0	0	0	0	0	0	0	0	0	0	0	0	0	0	0	0	0	0	0	0
GCA_025654545	0	0	0	0	0	0	0	0	0	0	0	0	0	0	0	0	0	0	0	0	0	0	0	0	0	0	0	0	0	0	0	0	0	0	0	0	0	0	0	0	0	0	0	0	80.056	0	0	0	0
GCA_025919655	0	99.857	0	0	0	0	0	0	0	0	0	0	0	0	0	0	0	0	0	0	0	0	0	0	0	0	0	0	0	0	0	0	0	0	0	0	0	0	0	0	0	0	0	0	0	0	0	0	80.47
GCA_025971955	0	0	0	0	0	0	0	0	0	0	0	0	0	0	0	0	0	0	0	0	0	0	0	0	0	0	0	0	0	0	0	0	0	0	0	0	0	0	0	0	0	0	0	0	0	0	0	0	0
GCA_025998315	99.796	0	0	0	0	0	0	0	0	0	0	98.021	0	99.884	0	0	99.64	0	0	0	0	0	0	0	90.515	0	0	0	0	0	0	100	0	0	0	0	0	0	98.907	0	0	0	100	100	0	100	0	0	0
GCA_026012575	99.796	0	100	0	0	0	0	0	0	0	0	98.021	0	99.884	0	0	99.64	0	0	0	0	0	0	0	99.631	0	0	99.621	0	0	0	100	0	0	0	0	0	0	98.907	0	0	0	100	100	0	100	0	0	0
GCA_026013945	0	0	0	0	0	99.696	0	0	0	0	0	0	0	0	0	0	0	0	0	0	0	0	0	0	0	0	0	0	0	0	0	0	0	0	0	0	0	0	0	0	0	0	0	0	0	0	0	0	0
GCA_026802235	0	0	0	0	0	0	0	0	0	0	0	0	0	0	0	0	0	0	0	0	0	0	0	0	0	0	0	0	0	0	0	0	0	0	0	0	0	0	0	0	0	0	0	0	0	0	0	0	80.617
GCA_027213865	0	0	0	0	0	0	0	0	0	0	0	0	0	0	0	0	0	0	0	0	0	0	0	0	0	0	0	0	0	0	0	0	0	0	0	0	0	0	0	0	0	0	0	0	0	0	0	0	0
GCA_027446135	0	0	0	0	0	0	0	0	0	0	0	0	0	0	0	0	0	0	0	0	0	0	0	0	0	0	0	0	0	0	0	0	0	0	0	0	0	0	0	0	0	0	0	0	0	0	0	0	0
GCA_027448925	0	0	0	0	0	0	0	0	0	0	0	0	0	0	0	0	0	0	0	0	0	0	0	0	0	0	0	0	0	0	0	0	0	0	0	0	0	0	0	0	0	0	0	0	0	0	0	0	0
GCA_027571385	0	0	0	0	0	0	0	0	0	0	0	0	0	0	0	0	0	0	0	0	0	0	0	0	0	0	0	0	0	0	0	0	0	0	0	0	0	0	0	0	0	0	0	0	0	0	0	0	0
GCA_028223395	0	0	0	0	0	0	0	0	0	0	0	0	0	0	0	0	0	0	0	0	0	0	0	0	0	0	0	0	0	0	0	0	0	0	0	0	0	0	0	0	0	0	0	0	0	0	0	0	0
GCA_028594625	0	0	0	0	0	0	0	0	99.543	0	0	0	0	0	0	0	0	0	0	0	0	0	0	0	0	0	0	0	0	0	0	0	0	0	0	0	0	0	0	0	0	0	0	0	0	0	0	0	0
GCA_028750675	0	0	0	0	0	0	0	0	0	0	0	0	0	0	0	0	0	0	0	0	0	0	0	0	0	0	0	0	0	0	0	0	0	0	0	0	0	0	0	0	0	0	0	0	0	0	0	0	0
GCA_028823715	0	0	0	0	0	0	0	0	99.239	0	0	0	0	0	0	0	0	0	0	0	0	0	0	0	0	0	0	0	0	0	0	0	0	0	0	0	0	0	0	0	0	0	0	0	0	0	0	0	0
GCA_029167175	0	0	0	0	0	0	0	0	0	0	0	0	0	0	0	0	0	0	0	0	0	0	0	0	0	0	0	0	0	0	0	0	0	0	0	0	0	0	0	0	0	0	0	0	0	0	0	0	0
GCA_029719425	0	0	0	0	0	0	0	0	0	0	0	0	0	0	0	0	0	0	0	0	0	0	0	0	0	0	0	0	0	0	0	0	0	0	0	0	0	0	0	0	0	0	0	0	0	0	0	0	0
GCA_029750625	0	0	0	0	0	99.848	0	0	0	0	0	0	0	0	0	0	0	0	0	0	0	0	0	0	0	0	0	0	0	0	0	0	0	0	0	0	0	0	0	0	0	0	0	0	0	0	0	0	0
GCA_029750645	0	0	0	0	0	0	0	0	99.696	0	0	0	0	0	0	0	0	0	0	0	0	0	0	0	0	0	0	0	0	0	0	0	0	0	0	0	0	0	0	0	0	0	0	0	0	0	0	0	0
GCA_029750665	0	0	0	0	0	0	0	0	100	0	0	0	0	0	0	0	0	0	0	0	0	0	0	0	0	0	0	0	0	0	0	0	0	0	0	0	0	0	0	0	0	0	0	0	0	0	0	0	0
GCA_029750685	0	0	0	0	99.543	0	0	0	0	0	0	0	0	0	0	0	0	0	0	0	0	0	0	0	0	0	0	0	0	0	0	0	0	0	0	0	0	0	0	0	0	0	0	0	0	0	0	0	0
GCA_029771985	0	0	0	0	99.087	0	0	0	0	0	0	0	0	0	0	0	0	0	0	0	0	0	0	0	0	0	0	0	0	0	0	0	0	0	0	0	0	0	0	0	0	0	0	0	0	0	0	0	0
GCA_029835735	99.388	0	99.848	0	0	0	0	0	0	0	0	0	0	0	0	0	0	0	0	99.833	0	99.752	0	0	99.754	0	0	0	0	0	0	0	0	0	0	0	0	0	0	0	0	0	100	99.239	0	0	100	0	0
GCA_029839545	0	0	0	0	0	0	0	0	0	0	0	0	0	0	0	0	0	0	0	0	0	0	0	0	0	0	0	0	0	0	0	0	0	0	0	0	0	0	0	0	0	0	0	0	0	0	0	0	0
GCA_029843345	99.794	0	0	0	0	0	0	0	0	0	0	0	0	0	0	0	0	0	99.822	0	0	0	0	0	99.754	0	0	0	0	0	0	0	0	0	0	0	0	0	99.891	0	0	0	100	99.239	0	0	0	0	0
GCA_029843705	99.448	0	0	0	0	0	0	0	0	0	0	100	0	0	0	0	99.64	0	99.659	0	0	0	0	99.645	89.625	0	0	0	0	0	0	0	0	0	0	0	0	0	0	0	0	0	100	99.239	0	0	0	0	0
GCA_030008365	0	0	0	0	0	0	0	0	0	0	0	0	0	0	0	0	0	0	0	0	0	0	0	0	0	0	0	0	0	0	0	0	0	0	0	0	0	0	0	0	0	0	0	0	0	0	0	93.734	0
GCA_030008375	0	0	0	0	0	0	0	0	0	0	0	0	0	0	0	0	0	0	0	0	0	0	0	0	0	0	0	0	0	0	0	0	0	0	0	0	0	0	0	0	0	0	0	0	0	0	0	93.734	0
GCA_030008385	0	0	0	0	0	0	0	0	0	0	0	0	0	0	0	0	0	0	0	0	0	0	0	0	0	0	0	0	0	0	0	0	0	0	0	0	0	0	0	0	0	0	0	0	0	0	0	99.373	0
GCA_030008455	0	0	0	0	0	0	0	0	0	0	0	0	0	0	0	0	0	0	0	0	0	0	0	0	0	0	0	0	0	0	0	0	0	0	0	0	0	0	0	0	0	0	0	0	0	0	0	93.734	0
GCA_030008475	0	0	0	0	0	0	0	0	0	0	0	0	0	0	0	0	0	0	0	0	0	0	0	0	0	0	0	0	0	0	0	0	0	0	0	0	0	0	0	0	0	0	0	0	0	0	0	0	0
GCA_030008495	0	0	0	0	0	0	0	0	0	0	0	0	0	0	0	0	0	0	0	0	0	0	0	0	0	0	0	0	0	0	0	0	0	0	0	0	0	0	0	0	0	0	0	0	0	0	0	93.734	0
GCA_030008505	0	0	0	0	0	0	0	0	0	0	0	0	0	0	0	0	0	0	0	0	0	0	0	0	0	0	0	0	0	0	0	0	0	0	0	0	0	0	0	0	0	0	0	0	0	0	0	93.734	0
GCA_030008515	0	0	0	0	0	0	0	0	0	0	0	0	0	0	0	0	0	0	0	0	0	0	0	0	0	0	0	0	0	0	0	0	0	0	0	0	0	0	0	0	0	0	0	0	0	0	0	93.734	0
GCA_030008575	0	0	0	0	0	0	0	0	0	0	0	0	0	0	0	0	0	0	0	0	0	0	0	0	0	0	0	0	0	0	0	0	0	0	0	0	0	0	0	0	0	0	0	0	0	0	0	93.734	0
GCA_030008595	0	0	0	0	0	0	0	0	0	0	0	0	0	0	0	0	0	0	0	0	0	0	0	0	0	0	0	0	0	0	0	0	0	0	0	0	0	0	0	0	0	0	0	0	0	0	0	93.734	0
GCA_030008605	0	0	0	0	0	0	0	0	0	0	0	0	0	0	0	0	0	0	0	0	0	0	0	0	0	0	0	0	0	0	0	0	0	0	0	0	0	0	0	0	0	0	0	0	0	0	0	93.734	0
GCA_030008615	0	0	0	0	0	0	0	0	0	0	0	0	0	0	0	0	0	0	0	0	0	0	0	0	0	0	0	0	0	0	0	0	0	0	0	0	0	0	0	0	0	0	0	0	0	0	0	93.734	0
GCA_030012545	0	0	0	0	0	0	0	0	0	0	0	0	0	0	0	0	0	0	0	0	0	0	0	0	0	0	0	0	0	0	0	0	0	0	0	0	0	0	0	0	0	0	0	0	0	0	0	99.499	0
GCA_030146265	0	0	0	0	0	0	0	0	0	0	0	0	0	0	0	0	0	0	0	0	0	0	0	0	0	0	0	0	0	0	0	0	0	0	0	0	0	0	0	0	0	0	0	0	0	0	0	0	0
GCA_030160495	0	0	0	0	0	0	0	0	0	0	0	0	0	0	0	0	0	0	0	0	0	0	0	0	0	0	0	0	0	0	0	0	0	0	0	0	0	0	0	0	0	0	0	0	0	0	0	0	0
GCA_030161835	0	0	0	0	0	0	0	0	0	0	0	0	0	0	0	0	0	0	0	0	0	0	0	0	0	0	0	0	0	0	0	0	0	0	0	0	0	0	0	0	0	0	0	0	0	0	0	0	0
GCA_030252245	0	0	0	0	0	0	0	0	0	0	0	0	0	0	0	0	0	0	0	0	0	0	0	0	0	0	0	0	0	0	0	0	0	0	0	0	0	0	0	0	0	0	0	0	0	0	0	0	0
GCA_030264795	0	0	0	0	99.391	0	0	0	0	0	0	0	0	0	0	0	0	0	0	0	0	0	0	0	0	0	0	0	0	0	0	0	0	0	0	0	0	0	0	0	0	0	0	0	0	0	0	0	0
GCA_030281045	0	0	0	0	0	0	0	0	0	0	0	0	0	0	0	0	0	0	0	0	0	0	0	0	0	0	0	0	0	0	0	0	0	0	0	0	0	0	0	0	0	0	0	0	0	0	0	98.872	0
GCA_030436035	0	0	0	0	0	99.391	0	0	0	0	0	0	0	0	0	0	0	0	0	0	0	0	0	0	0	0	0	0	0	0	0	0	0	0	0	0	0	0	0	0	0	0	0	0	0	0	0	0	0
GCA_030445565	0	0	0	0	0	0	0	0	0	0	0	0	0	0	0	0	0	0	0	0	0	0	0	0	0	0	0	0	0	0	0	0	0	0	0	0	0	0	0	0	0	0	0	0	0	0	0	0	0
GCA_030450775	0	0	0	0	0	0	0	0	0	0	0	0	0	0	0	0	0	0	0	0	0	0	0	0	0	0	0	0	0	0	0	0	0	0	0	0	0	0	0	0	0	0	0	0	0	0	0	0	0
GCA_030450925	0	0	0	0	0	0	0	0	0	0	0	0	0	0	0	0	0	0	0	0	0	0	0	0	0	0	0	0	0	0	0	0	0	0	0	0	0	0	0	0	0	0	0	0	0	0	0	0	0
GCA_030547195	0	0	0	0	0	0	0	0	0	0	0	0	0	0	0	0	0	0	0	0	0	0	0	0	0	0	0	0	0	0	0	0	0	0	0	0	0	0	0	0	0	0	0	0	0	0	0	0	0
GCA_030547465	0	0	0	0	0	0	0	0	0	0	0	0	0	0	0	0	0	0	0	0	0	0	0	0	0	0	0	0	0	0	0	0	0	0	0	0	0	0	0	0	0	0	0	0	0	0	0	0	0
GCA_030547645	0	0	0	0	0	0	0	0	0	0	0	0	0	0	0	0	0	0	0	0	0	0	0	0	0	0	0	0	0	0	0	0	0	0	0	0	0	0	0	0	0	0	0	0	0	0	0	0	0
GCA_030548015	0	0	0	0	0	0	0	0	0	0	0	0	0	0	0	0	0	0	0	0	0	0	0	0	0	0	0	0	0	0	0	0	0	0	0	0	0	0	0	0	0	0	0	0	0	0	0	0	0
GCA_030548765	0	0	0	0	0	0	0	0	0	0	0	0	0	0	0	0	0	0	0	0	0	0	0	0	0	0	0	0	0	0	0	0	0	0	0	0	0	0	0	0	0	0	0	0	0	0	0	0	0
GCA_030548905	0	0	0	0	0	0	0	0	0	0	0	0	0	0	0	0	0	0	0	0	0	0	0	0	0	0	0	0	0	0	0	0	0	0	0	0	0	0	0	0	0	0	0	0	0	0	0	0	0
GCA_030548925	0	0	0	0	0	0	0	0	0	0	0	0	0	0	0	0	0	0	0	0	0	0	0	0	0	0	0	0	0	0	0	0	0	0	0	0	0	0	0	0	0	0	0	0	0	0	0	0	0
GCA_030646225	0	0	0	0	0	0	99.087	0	0	0	0	0	0	0	0	0	0	0	0	0	0	0	0	0	0	0	0	0	0	0	0	0	0	0	0	0	0	0	0	0	0	0	0	0	0	0	0	0	0
GCA_030731885	0	0	0	0	0	0	0	0	0	0	0	0	0	0	0	0	0	0	0	0	0	0	0	0	0	0	0	0	0	0	0	0	0	0	0	0	0	0	0	0	0	0	0	0	0	0	0	0	0
GCA_030848765	0	0	0	0	0	0	0	0	0	0	0	0	0	0	0	0	0	0	0	0	0	0	0	0	0	0	0	0	0	0	0	0	0	0	0	0	0	0	0	0	0	0	0	0	0	0	0	0	0
GCA_900079515	0	0	0	0	0	0	0	0	0	0	0	0	0	0	0	0	0	0	0	0	0	0	0	0	0	0	0	0	0	0	0	0	0	0	0	0	0	0	0	0	0	0	0	0	0	0	0	0	0
GCA_900156405	0	0	0	0	0	0	0	0	0	0	0	0	0	0	0	0	0	0	0	0	0	0	0	0	0	0	0	0	0	0	0	0	0	0	0	0	0	0	0	0	0	0	0	0	0	0	0	0	0
GCA_900380485	0	0	0	0	0	0	0	0	0	0	0	0	0	0	0	0	0	0	0	0	0	0	0	0	0	0	0	0	0	0	0	0	0	0	0	0	0	0	0	0	0	0	0	0	0	0	0	0	0
GCA_900456975	0	0	0	0	0	0	0	0	0	0	0	0	0	0	0	0	0	0	0	0	0	0	0	0	0	0	0	0	0	0	0	0	0	0	0	0	0	0	0	0	0	0	0	0	0	0	0	0	0
GCA_900457045	0	0	0	0	0	0	0	0	0	0	0	0	0	0	0	0	0	0	0	0	0	0	0	0	0	0	0	0	0	0	0	0	0	0	0	0	0	0	0	0	0	0	0	0	0	0	0	0	0
GCA_900457065	0	0	0	0	0	0	0	0	0	0	0	0	0	0	0	0	0	0	0	0	0	0	0	0	0	0	0	0	0	0	0	0	0	0	0	0	0	0	0	0	0	0	0	0	0	0	0	0	0
GCA_900457125	0	0	0	0	99.696	0	0	0	0	0	0	0	0	0	0	0	0	0	0	0	0	0	0	0	0	0	0	0	0	0	0	0	0	0	0	0	0	0	0	0	0	0	0	0	0	0	0	0	0
GCA_900476435	0	0	0	0	0	0	0	0	0	0	0	0	0	0	0	0	0	0	0	0	0	0	0	0	0	0	0	0	0	0	0	0	0	0	0	0	0	0	0	0	0	0	0	0	0	0	0	0	0
GCA_900636665	0	0	0	0	0	0	0	0	0	0	0	0	0	0	0	0	0	0	0	0	0	0	0	0	0	0	100	0	0	0	0	0	0	0	0	0	0	0	0	0	0	0	0	0	0	0	0	0	0
GCA_900636855	0	0	0	0	0	0	0	0	0	0	0	0	0	0	0	0	0	0	0	0	0	0	0	0	0	0	0	0	0	0	0	0	0	0	0	0	0	0	0	0	0	0	0	0	0	0	0	0	80.617
GCA_902726625	0	0	0	0	0	0	0	0	0	0	0	0	0	0	0	0	0	0	0	0	0	0	0	0	0	0	0	0	0	0	0	0	0	0	0	0	0	0	0	0	0	0	0	0	0	0	0	0	0
GCA_902728295	0	0	0	0	0	0	0	0	0	0	0	0	0	0	0	0	0	0	0	0	0	0	0	0	0	0	0	0	0	0	0	0	0	0	0	0	0	0	0	0	0	0	0	0	0	0	0	0	0
GCA_913058445	0	0	0	0	0	0	0	0	0	0	0	0	0	0	0	0	0	0	0	0	0	0	0	0	0	0	0	0	0	0	0	0	0	0	0	0	0	0	0	0	0	0	0	0	0	0	0	0	0
GCA_937871465	0	99.877	0	0	0	0	0	0	0	0	0	0	0	0	0	0	0	0	0	0	0	0	0	0	0	0	0	0	0	0	0	0	0	0	0	0	0	0	0	0	0	0	0	0	0	0	0	0	0
GCA_937919145	0	0	0	0	0	0	0	0	0	0	0	0	0	0	0	0	0	0	0	0	0	0	0	0	0	0	0	0	0	0	0	0	0	0	0	0	0	0	0	0	0	0	0	0	0	0	0	0	0
GCA_943914135	0	0	0	0	0	0	0	0	0	0	0	0	0	0	0	0	0	0	0	0	0	0	0	0	0	0	0	0	0	0	0	0	0	0	0	0	0	0	0	0	0	0	0	0	0	0	0	0	0
GCA_943914965	0	0	0	0	0	0	0	0	0	0	0	0	0	0	0	0	0	0	0	0	0	0	0	0	0	0	0	0	0	0	0	0	0	0	0	0	0	0	0	0	0	0	0	0	0	0	0	0	0
GCA_945952185	0	0	0	0	0	0	0	0	0	0	0	0	0	0	0	0	0	0	0	0	0	0	0	0	0	0	0	0	0	0	0	0	0	0	0	0	0	0	0	0	0	0	0	0	0	0	0	99.373	0
GCA_945957515	0	0	0	0	0	0	0	0	0	0	99.085	0	0	0	0	0	0	0	0	0	0	0	0	0	0	0	0	0	0	0	0	0	0	0	0	0	0	0	0	0	0	0	0	0	0	0	0	99.373	0
GCA_947038125	0	0	0	0	0	0	0	0	0	0	0	0	0	0	0	0	0	0	0	0	0	0	0	0	0	0	0	0	0	0	0	0	0	0	0	0	0	0	0	0	0	0	0	0	0	0	0	0	0
GCA_947039885	0	0	0	0	0	0	0	0	0	0	0	0	0	0	0	0	0	0	0	0	0	0	0	0	0	0	0	0	0	0	0	0	0	0	0	0	0	0	0	0	0	0	0	0	0	0	0	0	0
GCA_947060975	0	0	0	0	0	0	0	0	0	0	0	0	0	0	0	0	0	0	0	0	0	0	0	0	0	0	0	0	0	0	0	0	0	0	0	0	0	0	0	0	0	0	0	0	0	0	0	0	0
GCA_947072605	0	0	0	0	0	0	0	0	0	0	0	0	0	0	0	0	0	0	0	0	0	0	0	0	0	0	0	0	0	0	0	0	0	0	0	0	0	0	0	0	0	0	0	0	0	0	0	0	0
GCA_947488315	0	0	0	0	0	0	0	0	0	0	0	0	0	0	0	0	0	0	0	0	0	0	0	0	0	0	0	0	0	0	0	0	0	0	0	0	0	0	0	0	0	0	0	0	0	0	0	0	0
GCA_947491715	0	0	0	0	0	0	0	0	0	0	0	0	0	0	0	0	0	0	0	0	0	0	0	0	0	0	0	0	0	0	0	0	0	0	0	0	0	0	0	0	0	0	0	0	0	0	0	0	0
GCA_947493515	0	0	0	0	0	0	0	0	0	0	0	0	0	0	0	0	0	0	0	0	0	0	0	0	0	0	0	0	0	0	0	0	0	0	0	0	0	0	0	0	0	0	0	0	0	0	0	0	0
GCA_947495455	0	0	0	0	0	0	0	0	0	0	0	0	0	0	0	0	0	0	0	0	0	0	0	0	0	0	0	0	0	0	0	0	0	0	0	0	0	0	0	0	0	0	0	0	0	0	0	0	0
GCA_947497935	0	0	0	0	0	0	0	0	0	0	0	0	0	0	0	0	0	0	0	0	0	0	0	0	0	0	0	0	0	0	0	0	0	0	0	0	0	0	0	0	0	0	0	0	0	0	0	0	0
GCA_947498115	0	0	0	0	0	0	0	0	0	0	0	0	0	0	0	0	0	0	0	0	0	0	0	0	0	0	0	0	0	0	0	0	0	0	0	0	0	0	0	0	0	0	0	0	0	0	0	0	0
GCA_947501225	0	0	0	0	0	0	0	0	0	0	0	0	0	0	0	0	0	0	0	0	0	0	0	0	0	0	0	0	0	0	0	0	0	0	0	0	0	0	0	0	0	0	0	0	0	0	0	0	0
GCA_947501665	0	0	0	0	0	0	0	0	0	0	0	0	0	0	0	0	0	0	0	0	0	0	0	0	0	0	0	0	0	0	0	0	0	0	0	0	0	0	0	0	0	0	0	0	0	0	0	0	0
GCA_947501675	0	0	0	0	0	0	0	0	0	0	0	0	0	0	0	0	0	0	0	0	0	0	0	0	0	0	0	0	0	0	0	0	0	0	0	0	0	0	0	0	0	0	0	0	0	0	0	0	0
GCA_947503555	0	0	0	0	0	0	0	0	0	0	0	0	0	0	0	0	0	0	0	0	0	0	0	0	0	0	0	0	0	0	0	0	0	0	0	0	0	0	0	0	0	0	0	0	0	0	0	0	0
GCA_949794895	0	0	0	0	0	0	0	0	0	0	0	0	0	0	0	0	0	0	0	0	0	0	0	0	0	0	0	0	0	0	0	0	0	0	0	0	0	0	0	0	0	0	0	0	0	0	0	0	80.882
Table S6. ARGs in 638 Shewanella strains from NCBl.
[truncated: 59 more columns]
